# Supplementary material for: Assembly and Comparison of Ca. Neoehrlichia mikurensis Genomes
Source: Microorganisms. 2022 May 31;10(6):1134. doi: 10.3390/microorganisms10061134 (PMC9227406; doi:10.3390/microorganisms10061134)
Supplement: Supplementary file 1 [file microorganisms-10-01134-s001.zip]

Archive with 7 entries (7 files):
- Supplementary Figure S1,2.pdf
- Supplementary Tables.xlsx
- Supplementary_file_S1_BUSCO_NL06_CP089286.txt
- Supplementary_file_S2_BUSCO_NL07_CP089285.txt
- Supplementary_file_S3_BUSCO_SE20_CP054597.txt
- Supplementary_file_S4_BUSCO_SE24_CP066557.txt
- Supplementary_file_S5_BUSCO_SE26_CP060793.txt
