# Supplementary material for: Assembly and Comparison of Ca. Neoehrlichia mikurensis Genomes
Source: Microorganisms. 2022 May 31;10(6):1134. doi: 10.3390/microorganisms10061134 (PMC9227406; doi:10.3390/microorganisms10061134)
Supplement: Supplementary file 1 [file microorganisms-10-01134-s001.zip › Supplementary Tables.xlsx]

## Sheet: 1_qPCRresults of spleen samples
			Spleens			Ears
Sample	Sample number	Location	Ana	Neo	R. helv	Neo	R. helv
4	18-2750	NP de Grootte Peel plot 2	-	-	-
1	18-2751	NP de Grootte Peel plot 2	-	-	-
2	18-2752	NP de Grootte Peel plot 2	-	-	-
3	18-2753	NP de Grootte Peel plot 2	-	-	-
5	18-2755	NP de Grootte Peel plot 2	-	-	-
6	18-2756	NP de Grootte Peel plot 1	-	-	-
6b	18-2756		-	-	-
7	18-2757	NP de Grootte Peel plot 1	-	-	-
8	18-2758	NP de Grootte Peel plot 1	-	28.1	-
9	18-2759	Holten, Sallandse heuvelrug plot 1	-	-	-
10	18-2760	Holten, Sallandse heuvelrug plot 1	-	-	-
11	18-2761	Holten, Sallandse heuvelrug plot 1	-	-	-
12	18-2762	Holten, Sallandse heuvelrug plot 1	-	-	-
13	18-2763	Holten, Sallandse heuvelrug plot 1	-	-	-
14	18-2764	Holten, Sallandse heuvelrug plot 1	-	-	-
15	18-2765	Holten, Sallandse heuvelrug plot 1	-	-	-
16	18-2766	Holten, Sallandse heuvelrug plot 1	-	-	-
17	18-2767	Holten, Sallandse heuvelrug plot 1	-	-	-
18	18-2768	Holten, Sallandse heuvelrug plot 2	-	-	-
19	18-2769	Holten, Sallandse heuvelrug plot 2	-	-	-
20	18-2770	Holten, Sallandse heuvelrug plot 2	-	-	-
21	18-2771	Holten, Sallandse heuvelrug plot 2	25.71	-	-
22	18-2773	Holten, Sallandse heuvelrug plot 2	-	-	-
23	18-2774	Holten, Sallandse heuvelrug plot 2	-	-	-
24	18-2775	Holten, Sallandse heuvelrug plot 2	-	32.66	-
24b	18-2775		-	32.11	-
25	18-2776	Holten, Sallandse heuvelrug plot 2	-	-	-
26	18-2777	Holten, Sallandse heuvelrug plot 2	-	31.46	-
26b	18-2777		-	32.73	-
27	18-2778	Holten, Sallandse heuvelrug plot 2	-	35.47	-
43	18-2779	Holten, Sallandse heuvelrug plot 1	-	33.5	-
43b	18-2779	Holten, Sallandse heuvelrug plot 1	-	-	39.54
28	18-2780	Holten, Sallandse heuvelrug plot 1	-	30.11	-	-	-
29	18-2781	Paulies bos, plot 7	-	35.04	-
30	18-2782	Paulies bos, plot 7	-	33.98	-
31	18-2783	Paulies bos, plot 7	-	24.79	-
32	18-2784	Paulies bos, plot 7	-	30.49	-
33	18-2785	Paulies bos, plot 7	-	32.1	-
33b	18-2785	Paulies bos, plot 7	-	-	-
34	18-2786	Paulies bos, plot 7	-	-	-
35	18-2787	Paulies bos, plot 7	-	26.53	-	-	-
36	18-2788	Paulies bos, plot 7	-	25.5	-
37	18-2789	Paulies bos, plot 5	-	28.43	-
37b	18-2789		-	27.83	-
38	18-2790	Paulies bos, plot 5	-	-	-
39	18-2791	Paulies bos, plot 5	-	-	-
40	18-2792	Paulies bos, plot 5	-	24.95	-
41	18-2793	Paulies bos, plot 5	-	24.57	-
42	18-2794	Paulies bos, plot 5	-	-	-
44	18-2795	Holten, Sallandse Heuvelrug plot 3		-	-	-	-
45	18-2796	Holten, Sallandse Heuvelrug plot 3		-	-	-	-
46	18-2797	Holten, Sallandse Heuvelrug plot 3		-	-
47	18-2798	Holten, Sallandse Heuvelrug plot 3		-	-	-	-
48	18-2799	Holten, Sallandse Heuvelrug plot 3		-	-	-	-
49	18-2800	Holten, Sallandse Heuvelrug plot 3		36.59	-
50	18-2801	Holten, Sallandse Heuvelrug plot 3		-	-	-	-
51	18-2802	Holten, Sallandse Heuvelrug plot 3		30.69	-	36.9	-
52	18-2803	Holten, Sallandse Heuvelrug plot 3		-	-	36.71	-
53	18-2804	Holten, Sallandse Heuvelrug plot 3		27.18	-	36.71	-
54	18-2805	Holten, Sallandse Heuvelrug plot 3		-	-	-	-
55	18-2806	Holten, Sallandse Heuvelrug plot 3		37.31	-	-	-
56	18-2807	Holten, Sallandse Heuvelrug plot 3		37	-	-	-
57	18-2808	Holten, Sallandse Heuvelrug plot 3		31.27	-	37.57	-
58	18-2809	Holten, Sallandse Heuvelrug plot 3		-	-	-	-
59	18-2810	Holten, Sallandse Heuvelrug plot 3		33.04	-	37.87	-
60	18-2811	Holten, Sallandse Heuvelrug plot 3		-	-	-	-
61	18-2812	Holten, Sallandse Heuvelrug plot 3		35.24	-	-	-
62	18-2813	Holten, Sallandse Heuvelrug plot 3		-	-	-	-
63	18-2814	Holten, Sallandse Heuvelrug plot 3		-	-	-	36.58
64	18-2815	Holten, Sallandse Heuvelrug, plot 4		35.95	-
65	18-2816	Holten, Sallandse Heuvelrug, plot 4		-	-	-	-
66	18-2817	Holten, Sallandse Heuvelrug, plot 4		-	-	-	-
67	18-2818	Eelerberg, Sallandse Heuvelrug, plot 6		37.85	-	-	-
68	18-2819	Eelerberg, Sallandse Heuvelrug, plot 6		-	-	-	-
69	18-2820	Eelerberg, Sallandse Heuvelrug, plot 6		-	-	-	-
70	18-2821	Eelerberg, Sallandse Heuvelrug, plot 6		-	-	-	-
71	18-2822	Eelerberg, Sallandse Heuvelrug, plot 6		26.57	-	35.46	-
72	18-2823	Eelerberg, Sallandse Heuvelrug, plot 6		-	-	-	-
73	18-2824	Eelerberg, Sallandse Heuvelrug, plot 6		-	-	-	-
74	18-2825	Eelerberg, Sallandse Heuvelrug, plot 6		-	-	-	-
75	18-2826	Eelerberg, Sallandse Heuvelrug, plot 6		-	-	-	-
76	18-2827	Eelerberg, Sallandse Heuvelrug, plot 6		37.88	-	-	-
77	18-2828	Eelerberg, Sallandse Heuvelrug, plot 6		37.13	-	-	-
78	18-2829	Eelerberg, Sallandse Heuvelrug, plot 6		-	-
79	18-2830	Eelerberg, Sallandse Heuvelrug, plot 6		-	-
80	18-2831	Eelerberg, Sallandse Heuvelrug, plot 8		-	-
81	18-2832	Eelerberg, Sallandse Heuvelrug, plot 8		-	-
82	18-2833	Eelerberg, Sallandse Heuvelrug, plot 8		-	-
83	18-2834	Eelerberg, Sallandse Heuvelrug, plot 8		-	-
84	18-2835	Eelerberg, Sallandse Heuvelrug, plot 8		33.85	-
85	18-2836	Eelerberg, Sallandse Heuvelrug, plot 8		-	-
86	18-2837	Hellendoornse berg, plot 9		27.64	-
87	18-2838	Hellendoornse berg, plot 9		29.73	-
88	18-2839	Hellendoornse berg, plot 9		-	-
89	18-2840	Hellendoornse berg, plot 9		-	-
90	18-2841	Hellendoornse berg, plot 9		38.15	-
91	18-2842	Hellendoornse berg, plot 9		-	-
92	18-2843	Hellendoornse berg, plot 9		28.4	-
93	18-2844	Hellendoornse berg, plot 9		-	-
94	18-2845	Hellendoornse berg, plot 9		-	-
95	18-2846	Hellendoornse berg, plot 9		-	-
96	18-2847	Hellendoornse berg, plot 9		-	-
97	18-2848	Hellendoornse berg, plot 9		31.32	-
98	18-2849	Hellendoornse berg, plot 9		37.1	-
99	18-2850	Hellendoornse berg, plot 9		-	-

## Sheet: 2_Primers
Gene	Name	Type	Sequence
GroEL	NMikGroEL-F2a	Primer (forward)	5’-ccttgaaaatatagcaagatcaggtag-‘3	Jahfari S. et al., 2012
GroEL	NMikGroEL-R2b	Primer (reverse)	5’-ccaccacgtaacttatttagtactaaag -‘3
GroEL	NMikGroEL-P2a	Probe (RED)	5’-RED-cctctactaattattgctgaagatgtagaaggtgaagc-BHQ2-‘3

## Sheet: 3_ExternalGenomes
Species	Strain	NCBI accesion number
C. Neoehrlichia mikurensis	SE20	NZ_CP054597.1
C. Neoehrlichia mikurensis	SE24	NZ_CP066557.1
C. Neoehrlichia mikurensis	SE26	NZ_CP060793.1
C. Neoehrlichia lotoris	RAC413	GCF_000964795.1
Ehrlichia ruminantium	Welgevonden	GCF_000050425.1
Ehrlichia chaffeensis	Arkansas	GCA_000013145.1
Anaplasma phagocytophilum	HZ	GCF_000013125.1

## Sheet: 4_SNPs_NL07-NL06
CHROM	POS	TYPE	REF	ALT	EVIDENCE	FTYPE	STRAND	NT_POS	AA_POS	EFFECT	LOCUS_TAG	GENE	PRODUCT
contig_1_pilon	934	snp	T	C	C:20 T:0
contig_1_pilon	7245	del	TA	T	T:19 TA:0	CDS	+	1396/1506	466/501	frameshift_variant c.1396delA p.Ile466fs	EAMGOKHJ_00005		2,3-bisphosphoglycerate-independent phosphoglycerate mutase
contig_1_pilon	9572	snp	T	G	G:20 T:0	CDS	-	36/1317	12/438	synonymous_variant c.36A>C p.Ala12Ala	EAMGOKHJ_00007	der	ribosome biogenesis GTPase Der
contig_1_pilon	9829	snp	A	G	G:19 A:0
contig_1_pilon	13533	snp	T	C	C:20 T:0
contig_1_pilon	19780	snp	T	C	C:14 T:0	CDS	-	1161/3522	387/1173	synonymous_variant c.1161A>G p.Gln387Gln	EAMGOKHJ_00013		hypothetical protein
contig_1_pilon	39461	snp	C	T	T:20 C:0	CDS	-	519/885	173/294	synonymous_variant c.519G>A p.Arg173Arg	EAMGOKHJ_00022	lipA	lipoyl synthase
contig_1_pilon	67604	ins	T	TA	TA:19 T:0
contig_1_pilon	72302	del	CAATAT	C	C:18 CAATAT:0
contig_1_pilon	80941	snp	A	G	G:20 A:0	CDS	+	1133/1293	378/430	missense_variant c.1133A>G p.His378Arg	EAMGOKHJ_00051		adenylosuccinate synthase
contig_1_pilon	87874	ins	T	TATA	TATA:19 T:0
contig_1_pilon	100429	snp	A	G	G:20 A:0	CDS	-	616/882	206/293	synonymous_variant c.616T>C p.Leu206Leu	EAMGOKHJ_00070		4-hydroxybenzoate octaprenyltransferase
contig_1_pilon	101012	snp	T	A	A:20 T:0	CDS	-	33/882	11/293	synonymous_variant c.33A>T p.Arg11Arg	EAMGOKHJ_00070		4-hydroxybenzoate octaprenyltransferase
contig_1_pilon	137191	snp	A	G	G:20 A:0	CDS	+	1666/2574	556/857	missense_variant c.1666A>G p.Asn556Asp	EAMGOKHJ_00117		UvrD-helicase domain-containing protein
contig_1_pilon	139892	snp	C	T	T:20 C:0
contig_1_pilon	140383	snp	A	G	G:20 A:0
contig_1_pilon	140389	snp	T	C	C:20 T:0
contig_1_pilon	149541	snp	A	G	G:20 A:0
contig_1_pilon	149772	snp	T	C	C:20 T:0	CDS	-	182/291	61/96	missense_variant c.182A>G p.Asn61Ser	EAMGOKHJ_00124		hypothetical protein
contig_1_pilon	151603	snp	T	C	C:20 T:0
contig_1_pilon	151846	ins	C	CA	CA:19 C:0
contig_1_pilon	161172	snp	C	T	T:20 C:0	CDS	-	50/708	17/235	missense_variant c.50G>A p.Ser17Asn	EAMGOKHJ_00133		SDR family oxidoreductase
contig_1_pilon	166017	del	CT	C	C:19 CT:0
contig_1_pilon	167473	snp	C	T	T:20 C:0
contig_1_pilon	167762	del	AAAT	A	A:18 AAAT:0
contig_1_pilon	172606	ins	T	TA	TA:19 T:0
contig_1_pilon	173527	snp	T	C	C:20 T:0
contig_1_pilon	175847	snp	T	C	C:20 T:0	CDS	+	456/1884	152/627	synonymous_variant c.456T>C p.Tyr152Tyr	EAMGOKHJ_00142	mnmG	tRNA uridine-5-carboxymethylaminomethyl(34) synthesis enzyme MnmG
contig_1_pilon	183637	snp	A	G	G:20 A:0	CDS	+	41/3006	14/1001	missense_variant c.41A>G p.Lys14Arg	EAMGOKHJ_00147	purL	phosphoribosylformylglycinamidine synthase subunit PurL
contig_1_pilon	187874	snp	G	A	A:20 G:0	CDS	+	760/1278	254/425	missense_variant c.760G>A p.Glu254Lys	EAMGOKHJ_00148		M48 family metalloprotease
contig_1_pilon	191105	snp	A	G	G:20 A:0
contig_1_pilon	191238	snp	C	T	T:20 C:0	CDS	+	81/843	27/280	synonymous_variant c.81C>T p.Phe27Phe	EAMGOKHJ_00152		GGDEF domain-containing protein
contig_1_pilon	191330	snp	C	T	T:20 C:0	CDS	+	173/843	58/280	missense_variant c.173C>T p.Ala58Val	EAMGOKHJ_00152		GGDEF domain-containing protein
contig_1_pilon	194682	snp	C	T	T:20 C:0
contig_1_pilon	211240	ins	C	CT	CT:19 C:0
contig_1_pilon	211302	snp	A	G	G:20 A:0
contig_1_pilon	211391	ins	C	CATA	CATA:18 C:0
contig_1_pilon	218559	ins	C	CTT	CTT:18 C:0
contig_1_pilon	220080	snp	T	C	C:18 T:0	CDS	-	269/1266	90/421	missense_variant c.269A>G p.Asp90Gly	EAMGOKHJ_00172		hypothetical protein
contig_1_pilon	220102	complex	CT	TG	TG:17 CT:0	CDS	-	247/1266	82/421	missense_variant c.246_247delAGinsCA p.Val83Ile	EAMGOKHJ_00172		hypothetical protein
contig_1_pilon	220222	snp	T	C	C:19 T:1	CDS	-	127/1266	43/421	missense_variant c.127A>G p.Ile43Val	EAMGOKHJ_00172		hypothetical protein
contig_1_pilon	220281	snp	G	A	A:20 G:0	CDS	-	68/1266	23/421	missense_variant c.68C>T p.Ser23Phe	EAMGOKHJ_00172		hypothetical protein
contig_1_pilon	220843	ins	T	TA	TA:19 T:0
contig_1_pilon	221861	ins	A	AT	AT:19 A:0
contig_1_pilon	223288	del	TA	T	T:19 TA:0
contig_1_pilon	236630	del	CATT	C	C:18 CATT:0	CDS	-	567/579	189/192	conservative_inframe_deletion c.565_567delAAT p.Asn189del	EAMGOKHJ_00186		50S ribosomal protein L9
contig_1_pilon	236994	snp	C	T	T:20 C:0	CDS	-	204/579	68/192	missense_variant c.204G>A p.Met68Ile	EAMGOKHJ_00186		50S ribosomal protein L9
contig_1_pilon	243684	complex	TAG	GAT	GAT:10 TAG:0	CDS	-	277/360	92/119	missense_variant c.275_277delCTAinsATC p.AlaAsn92AspHis	EAMGOKHJ_00193		hypothetical protein
contig_1_pilon	243691	complex	ATC	TTG	TTG:10 ATC:0	CDS	-	270/360	90/119	missense_variant c.268_270delGATinsCAA p.Asp90Gln	EAMGOKHJ_00193		hypothetical protein
contig_1_pilon	244554	complex	GCA	TCC	TCC:14 GCA:0
contig_1_pilon	244776	snp	G	A	A:12 G:0
contig_1_pilon	244802	snp	C	T	T:14 C:0
contig_1_pilon	244881	complex	TTTCT	ATTCG	ATTCG:19 TTTCT:0
contig_1_pilon	246538	snp	G	A	A:20 G:0	CDS	+	34/387	12/128	missense_variant c.34G>A p.Glu12Lys	EAMGOKHJ_00196	grxD	Grx4 family monothiol glutaredoxin
contig_1_pilon	248606	snp	G	A	A:20 G:0	CDS	+	1722/2001	574/666	synonymous_variant c.1722G>A p.Val574Val	EAMGOKHJ_00197	ligA	NAD-dependent DNA ligase LigA
contig_1_pilon	249574	snp	A	G	G:20 A:0
contig_1_pilon	278885	snp	A	G	G:20 A:0
contig_1_pilon	281706	snp	T	C	C:20 T:0
contig_1_pilon	282710	snp	A	G	G:20 A:0	CDS	-	741/1404	247/467	synonymous_variant c.741T>C p.Leu247Leu	EAMGOKHJ_00225		nitronate monooxygenase
contig_1_pilon	283728	ins	A	ACC	ACC:19 A:0
contig_1_pilon	286815	del	ATAATAT	A	A:18 ATAATAT:0
contig_1_pilon	288380	snp	A	G	G:14 A:0	CDS	+	893/1425	298/474	missense_variant c.893A>G p.Lys298Arg	EAMGOKHJ_00227		hypothetical protein
contig_1_pilon	288754	snp	T	C	C:15 T:0	CDS	+	1267/1425	423/474	missense_variant c.1267T>C p.Ser423Pro	EAMGOKHJ_00227		hypothetical protein
contig_1_pilon	291145	snp	T	C	C:20 T:0
contig_1_pilon	311025	snp	A	G	G:20 A:0
contig_1_pilon	311455	snp	A	G	G:20 A:0
contig_1_pilon	314441	snp	C	T	T:20 C:0	CDS	+	563/1233	188/410	missense_variant c.563C>T p.Thr188Ile	EAMGOKHJ_00246		aspartate kinase
contig_1_pilon	328923	del	AT	A	A:19 AT:0	CDS	-	16/519	6/172	frameshift_variant c.16delA p.Ile6fs	EAMGOKHJ_00258	ppa	inorganic diphosphatase
contig_1_pilon	335382	snp	A	G	G:20 A:0	CDS	+	525/966	175/321	synonymous_variant c.525A>G p.Ser175Ser	EAMGOKHJ_00266	prs	ribose-phosphate diphosphokinase
contig_1_pilon	346352	snp	T	C	C:20 T:0	CDS	-	1833/2502	611/833	synonymous_variant c.1833A>G p.Lys611Lys	EAMGOKHJ_00272		hypothetical protein
contig_1_pilon	372223	snp	C	T	T:20 C:0	CDS	-	348/1344	116/447	synonymous_variant c.348G>A p.Lys116Lys	EAMGOKHJ_00287		insulinase family protein
contig_1_pilon	392916	snp	T	C	C:20 T:0	CDS	+	576/1278	192/425	synonymous_variant c.576T>C p.Tyr192Tyr	EAMGOKHJ_00306		cbb3-type cytochrome c oxidase subunit I
contig_1_pilon	408461	snp	A	G	G:20 A:0	CDS	+	714/1845	238/614	synonymous_variant c.714A>G p.Arg238Arg	EAMGOKHJ_00320	ftsH	ATP-dependent zinc metalloprotease FtsH
contig_1_pilon	413260	snp	A	G	G:20 A:0	CDS	+	612/909	204/302	synonymous_variant c.612A>G p.Leu204Leu	EAMGOKHJ_00324		hypothetical protein
contig_1_pilon	413309	snp	A	G	G:20 A:0	CDS	+	661/909	221/302	missense_variant c.661A>G p.Thr221Ala	EAMGOKHJ_00324		hypothetical protein
contig_1_pilon	413867	snp	A	T	T:20 A:0	CDS	-	84/159	28/52	missense_variant c.84T>A p.Phe28Leu	EAMGOKHJ_00325		HesA/MoeB/ThiF family protein
contig_1_pilon	422255	complex	GATCCCCCGCCGCCGC	CATCATTCCCCGCCGCCGT	CATCATTCCCCGCCGCCGT:13 GATCCCCCGCCGCCGC:0	CDS	-	1156/1194	381/397	missense_variant&conservative_inframe_insertion c.1141_1156delGCGGCGGCGGGGGATCinsACGGCGGCGGGGAATGATG p.Ala381_Gln386delinsThrAlaAlaGlyAsnAspGlu	EAMGOKHJ_00332		hypothetical protein
contig_1_pilon	422289	complex	TTTATCTG	GGAAT	GGAAT:10 TTTATCTG:0	CDS	-	1122/1194	372/397	missense_variant&disruptive_inframe_deletion c.1115_1122delCAGATAAAinsATTCC p.Ala372_Lys374delinsAspSer	EAMGOKHJ_00332		hypothetical protein
contig_1_pilon	422577	complex	GAGT	AAGG	AAGG:14 GAGT:0	CDS	-	834/1194	277/397	synonymous_variant c.831_834delACTCinsCCTT p.279	EAMGOKHJ_00332		hypothetical protein
contig_1_pilon	424833	del	AT	A	A:19 AT:0
contig_1_pilon	428560	snp	A	G	G:20 A:0	CDS	+	552/903	184/300	synonymous_variant c.552A>G p.Gly184Gly	EAMGOKHJ_00338		P44/Msp2 family outer membrane protein
contig_1_pilon	428800	snp	T	C	C:20 T:0	CDS	+	792/903	264/300	synonymous_variant c.792T>C p.Pro264Pro	EAMGOKHJ_00338		P44/Msp2 family outer membrane protein
contig_1_pilon	429258	snp	A	G	G:20 A:0	CDS	+	150/852	50/283	synonymous_variant c.150A>G p.Gln50Gln	EAMGOKHJ_00339		P44/Msp2 family outer membrane protein
contig_1_pilon	429276	snp	G	A	A:20 G:0	CDS	+	168/852	56/283	synonymous_variant c.168G>A p.Pro56Pro	EAMGOKHJ_00339		P44/Msp2 family outer membrane protein
contig_1_pilon	429395	snp	G	A	A:20 G:0	CDS	+	287/852	96/283	missense_variant c.287G>A p.Ser96Asn	EAMGOKHJ_00339		P44/Msp2 family outer membrane protein
contig_1_pilon	431662	snp	T	C	C:20 T:0
contig_1_pilon	433255	del	AAAACAGGTG	A	A:18 AAAACAGGTG:0	CDS	+	200/777	67/258	disruptive_inframe_deletion c.200_208delCAGGTGAAA p.Thr67_Glu69del	EAMGOKHJ_00345		P44/Msp2 family outer membrane protein
contig_1_pilon	436330	ins	G	GC	GC:13 G:0	CDS	-	43/132	15/43	frameshift_variant c.43_44insG p.Ser15fs	EAMGOKHJ_00348		hypothetical protein
contig_1_pilon	437456	ins	C	CA	CA:16 C:0
contig_1_pilon	437687	snp	T	G	G:20 T:0
contig_1_pilon	439543	snp	C	T	T:14 C:0	CDS	+	459/471	153/156	synonymous_variant c.459C>T p.Thr153Thr	EAMGOKHJ_00351		P44/Msp2 family outer membrane protein
contig_1_pilon	446441	snp	T	C	C:20 T:0	CDS	-	12/156	1951-04-01	synonymous_variant c.12A>G p.Leu4Leu	EAMGOKHJ_00359		hypothetical protein
contig_1_pilon	456132	snp	T	G	G:20 T:0	CDS	+	4/405	2/134	missense_variant c.4T>G p.Phe2Val	EAMGOKHJ_00367		EVE domain-containing protein
contig_1_pilon	459051	snp	C	T	T:20 C:0
contig_1_pilon	459185	snp	C	A	A:12 C:0
contig_1_pilon	460815	snp	C	A	A:14 C:0
contig_1_pilon	460820	del	GCGC	G	G:13 GCGC:0
contig_1_pilon	460838	complex	AAT	CAG	CAG:12 AAT:0
contig_1_pilon	460852	del	ATATTAC	A	A:11 ATATTAC:0
contig_1_pilon	465352	ins	T	TA	TA:14 T:0
contig_1_pilon	465362	ins	T	TC	TC:15 T:0
contig_1_pilon	465695	del	AG	A	A:13 AG:0	CDS	+	136/534	46/177	frameshift_variant c.136delG p.Glu46fs	EAMGOKHJ_00377		P44/Msp2 family outer membrane protein
contig_1_pilon	466026	del	TCAA	T	T:13 TCAA:0	CDS	+	463/534	155/177	conservative_inframe_deletion c.463_465delCAA p.Gln155del	EAMGOKHJ_00377		P44/Msp2 family outer membrane protein
contig_1_pilon	466034	snp	C	G	G:13 C:0	CDS	+	470/534	157/177	missense_variant c.470C>G p.Ala157Gly	EAMGOKHJ_00377		P44/Msp2 family outer membrane protein
contig_1_pilon	468092	snp	A	G	G:20 A:0	CDS	+	270/693	90/230	synonymous_variant c.270A>G p.Gly90Gly	EAMGOKHJ_00379	trmD	tRNA (guanosine(37)-N1)-methyltransferase TrmD
contig_1_pilon	503095	snp	T	C	C:14 T:0	CDS	+	762/1050	254/349	synonymous_variant c.762T>C p.Val254Val	EAMGOKHJ_00412		hypothetical protein
contig_1_pilon	504427	ins	A	AT	AT:19 A:0
contig_1_pilon	525443	snp	G	A	A:20 G:0
contig_1_pilon	526361	snp	A	G	G:20 A:0	CDS	+	141/2037	47/678	synonymous_variant c.141A>G p.Arg47Arg	EAMGOKHJ_00434		ATP-dependent DNA helicase RecG
contig_1_pilon	532042	snp	C	T	T:20 C:0	CDS	+	108/906	36/301	synonymous_variant c.108C>T p.Val36Val	EAMGOKHJ_00440		cation transporter
contig_1_pilon	533925	ins	C	CA	CA:18 C:0
contig_1_pilon	535781	snp	G	A	A:20 G:0	CDS	+	295/540	99/179	missense_variant c.295G>A p.Val99Ile	EAMGOKHJ_00444		peptide deformylase
contig_1_pilon	537873	snp	T	G	G:20 T:0	CDS	-	153/1125	51/374	synonymous_variant c.153A>C p.Ser51Ser	EAMGOKHJ_00446	recF	DNA replication/repair protein RecF
contig_1_pilon	542782	snp	A	G	G:20 A:0
contig_1_pilon	564824	snp	A	G	G:20 A:0
contig_1_pilon	575452	snp	A	G	G:20 A:0	CDS	+	252/1524	84/507	synonymous_variant c.252A>G p.Lys84Lys	EAMGOKHJ_00477		F0F1 ATP synthase subunit alpha
contig_1_pilon	588046	ins	A	AG	AG:19 A:0
contig_1_pilon	591037	snp	C	T	T:20 C:0	CDS	-	240/1149	80/382	synonymous_variant c.240G>A p.Gln80Gln	EAMGOKHJ_00488	dapE	succinyl-diaminopimelate desuccinylase
contig_1_pilon	594087	snp	T	C	C:20 T:0
contig_1_pilon	597405	snp	A	G	G:20 A:0	CDS	-	957/1956	319/651	synonymous_variant c.957T>C p.Tyr319Tyr	EAMGOKHJ_00493		hypothetical protein
contig_1_pilon	609565	ins	T	TA	TA:19 T:0
contig_1_pilon	609631	del	GTA	G	G:19 GTA:0
contig_1_pilon	614715	snp	A	G	G:20 A:0
contig_1_pilon	623918	snp	A	G	G:20 A:0	CDS	-	1404/1626	468/541	synonymous_variant c.1404T>C p.Gly468Gly	EAMGOKHJ_00518		CTP synthase
contig_1_pilon	630562	snp	G	A	A:20 G:0	CDS	+	682/1968	228/655	missense_variant c.682G>A p.Gly228Ser	EAMGOKHJ_00523		hypothetical protein
contig_1_pilon	638197	del	GT	G	G:19 GT:0
contig_1_pilon	645264	snp	C	T	T:20 C:0
contig_1_pilon	651360	snp	A	G	G:20 A:0	CDS	+	2960/3795	987/1264	missense_variant c.2960A>G p.Lys987Arg	EAMGOKHJ_00534		hypothetical protein
contig_1_pilon	657296	snp	G	A	A:20 G:0
contig_1_pilon	658265	snp	T	G	G:20 T:0
contig_1_pilon	668794	del	ATATAC	A	A:18 ATATAC:0
contig_1_pilon	678322	del	CA	C	C:19 CA:0	CDS	+	960/1230	320/409	frameshift_variant c.960delA p.Glu321fs	EAMGOKHJ_00561	mtaB	tRNA (N(6)-L-threonylcarbamoyladenosine(37)-C(2))- methylthiotransferase MtaB
contig_1_pilon	693731	snp	A	G	G:20 A:0
contig_1_pilon	695225	snp	C	T	T:20 C:0	CDS	-	282/801	94/266	synonymous_variant c.282G>A p.Gly94Gly	EAMGOKHJ_00573		glutamine synthetase
contig_1_pilon	700495	snp	C	A	A:20 C:0	CDS	+	2605/2658	869/885	missense_variant c.2605C>A p.Leu869Ile	EAMGOKHJ_00575	alaS	alanine--tRNA ligase
contig_1_pilon	701059	ins	A	AT	AT:19 A:0
contig_1_pilon	702474	snp	A	G	G:20 A:0	CDS	-	1026/1164	342/387	synonymous_variant c.1026T>C p.Val342Val	EAMGOKHJ_00577	sucC	ADP-forming succinate--CoA ligase subunit beta
contig_1_pilon	702720	snp	T	C	C:20 T:0	CDS	-	780/1164	260/387	synonymous_variant c.780A>G p.Gly260Gly	EAMGOKHJ_00577	sucC	ADP-forming succinate--CoA ligase subunit beta
contig_1_pilon	703666	snp	C	T	T:20 C:0	CDS	-	216/324	72/107	synonymous_variant c.216G>A p.Lys72Lys	EAMGOKHJ_00578		30S ribosomal protein S21
contig_1_pilon	706107	del	AG	A	A:19 AG:0
contig_1_pilon	728511	snp	G	A	A:20 G:0	CDS	+	324/4128	108/1375	synonymous_variant c.324G>A p.Leu108Leu	EAMGOKHJ_00602	rpoB	DNA-directed RNA polymerase subunit beta
contig_1_pilon	738067	del	CAT	C	C:18 CAT:0
contig_1_pilon	740936	snp	T	C	C:20 T:0	CDS	+	2191/3138	731/1045	synonymous_variant c.2191T>C p.Leu731Leu	EAMGOKHJ_00605		hypothetical protein
contig_1_pilon	757929	del	AT	A	A:19 AT:0
contig_1_pilon	759006	snp	A	G	G:20 A:0	CDS	+	877/3360	293/1119	missense_variant c.877A>G p.Asn293Asp	EAMGOKHJ_00621	dnaE	DNA polymerase III subunit alpha
contig_1_pilon	782693	ins	A	ATTATAACTATAATAATATTTTTTTTG	ATTATAACTATAATAATATTTTTTTTG:13 A:0
contig_1_pilon	784845	snp	A	G	G:20 A:0	CDS	+	672/834	224/277	synonymous_variant c.672A>G p.Gly224Gly	EAMGOKHJ_00644		rhodanese-related sulfurtransferase
contig_1_pilon	786374	snp	C	T	T:20 C:0
contig_1_pilon	786469	ins	T	TTA	TTA:18 T:0
contig_1_pilon	787926	snp	A	G	G:20 A:0
contig_1_pilon	788215	snp	G	A	A:20 G:0
contig_1_pilon	789123	snp	A	G	G:20 A:0	CDS	-	874/1290	292/429	synonymous_variant c.874T>C p.Leu292Leu	EAMGOKHJ_00647		hypothetical protein
contig_1_pilon	816347	del	CT	C	C:19 CT:0	CDS	-	183/1116	61/371	frameshift_variant c.183delA p.Ala62fs	EAMGOKHJ_00667	mnmA	tRNA 2-thiouridine(34) synthase MnmA
contig_1_pilon	818650	del	CT	C	C:19 CT:0
contig_1_pilon	818823	ins	T	TAA	TAA:20 T:0
contig_1_pilon	828164	snp	C	T	T:20 C:0	CDS	-	789/1116	263/371	synonymous_variant c.789G>A p.Val263Val	EAMGOKHJ_00673		hypothetical protein
contig_1_pilon	828336	ins	G	GGA	GGA:19 G:1	CDS	-	616/1116	206/371	frameshift_variant c.615_616dupTC p.Pro206fs	EAMGOKHJ_00673		hypothetical protein
contig_1_pilon	828993	ins	A	AT	AT:19 A:0
contig_1_pilon	829027	del	TTA	T	T:18 TTA:0
contig_1_pilon	832508	snp	A	G	G:20 A:0	CDS	+	648/2703	216/900	synonymous_variant c.648A>G p.Thr216Thr	EAMGOKHJ_00676	gyrA	DNA topoisomerase (ATP-hydrolyzing) subunit A
contig_1_pilon	837820	snp	C	T	T:20 C:0	CDS	+	1206/1893	402/630	synonymous_variant c.1206C>T p.Ser402Ser	EAMGOKHJ_00679	htpG	molecular chaperone HtpG
contig_1_pilon	839393	ins	T	TG	TG:20 T:0
contig_1_pilon	843599	del	TTA	T	T:19 TTA:0
contig_1_pilon	844079	ins	A	AGT	AGT:18 A:0
contig_1_pilon	844284	del	CTAATAACGGATACTA	C	C:16 CTAATAACGGATACTA:1	CDS	+	218/474	73/157	disruptive_inframe_deletion c.218_232delTAACGGATACTATAA p.Ile73_Ile77del	EAMGOKHJ_00682		hypothetical protein
contig_1_pilon	860012	snp	A	G	G:20 A:0	CDS	+	1248/1938	416/645	synonymous_variant c.1248A>G p.Leu416Leu	EAMGOKHJ_00695		hypothetical protein
contig_1_pilon	862334	snp	A	C	C:20 A:0	CDS	+	1096/1848	366/615	missense_variant c.1096A>C p.Ile366Leu	EAMGOKHJ_00696		hypothetical protein
contig_1_pilon	891725	snp	C	T	T:20 C:0	CDS	+	618/1233	206/410	synonymous_variant c.618C>T p.Tyr206Tyr	EAMGOKHJ_00710		MFS transporter
contig_1_pilon	899065	del	CT	C	C:19 CT:0	CDS	+	512/1404	171/467	frameshift_variant c.512delT p.Leu171fs	EAMGOKHJ_00716	dnaA	chromosomal replication initiator protein DnaA
contig_1_pilon	911421	ins	A	AT	AT:18 A:0
contig_1_pilon	928434	del	TA	T	T:20 TA:0
contig_1_pilon	942839	snp	C	T	T:20 C:0	CDS	-	1548/4788	516/1595	synonymous_variant c.1548G>A p.Lys516Lys	EAMGOKHJ_00751		NAD-glutamate dehydrogenase
contig_1_pilon	947870	snp	G	A	A:20 G:0	CDS	+	385/1386	129/461	missense_variant c.385G>A p.Val129Ile	EAMGOKHJ_00754		cysteine--tRNA ligase
contig_1_pilon	949544	snp	A	G	G:16 A:0	CDS	-	1390/1680	464/559	missense_variant c.1390T>C p.Ser464Pro	EAMGOKHJ_00755		hypothetical protein
contig_1_pilon	949569	snp	G	A	A:16 G:0	CDS	-	1365/1680	455/559	synonymous_variant c.1365C>T p.Phe455Phe	EAMGOKHJ_00755		hypothetical protein
contig_1_pilon	949575	snp	T	C	C:16 T:0	CDS	-	1359/1680	453/559	synonymous_variant c.1359A>G p.Gln453Gln	EAMGOKHJ_00755		hypothetical protein
contig_1_pilon	950618	snp	C	T	T:20 C:0	CDS	-	316/1680	106/559	missense_variant c.316G>A p.Glu106Lys	EAMGOKHJ_00755		hypothetical protein
contig_1_pilon	959720	del	AAT	A	A:18 AAT:0
contig_1_pilon	964335	del	TA	T	T:19 TA:0	CDS	-	785/2511	262/836	frameshift_variant c.785delT p.Leu262fs	EAMGOKHJ_00765		response regulator
contig_1_pilon	965351	ins	C	CTAT	CTAT:18 C:0
contig_1_pilon	966047	snp	G	A	A:20 G:0
contig_1_pilon	970169	del	AT	A	A:19 AT:0	CDS	+	1553/2445	518/814	frameshift_variant c.1553delT p.Leu518fs	EAMGOKHJ_00769	topA	type I DNA topoisomerase
contig_1_pilon	975235	snp	C	T	T:20 C:0	CDS	-	784/1287	262/428	missense_variant c.784G>A p.Glu262Lys	EAMGOKHJ_00776		proline--tRNA ligase
contig_1_pilon	982938	del	AGG	A	A:19 AGG:0
contig_1_pilon	987782	snp	C	T	T:20 C:0	CDS	-	81/528	27/175	synonymous_variant c.81G>A p.Leu27Leu	EAMGOKHJ_00788		hypothetical protein
contig_1_pilon	999786	del	GT	G	G:20 GT:0
contig_1_pilon	1002156	snp	G	A	A:20 G:0	CDS	+	192/888	64/295	synonymous_variant c.192G>A p.Lys64Lys	EAMGOKHJ_00799	truB	tRNA pseudouridine(55) synthase TruB
contig_1_pilon	1004343	snp	T	C	C:20 T:0	CDS	+	1141/2331	381/776	synonymous_variant c.1141T>C p.Leu381Leu	EAMGOKHJ_00801	pnp	polyribonucleotide nucleotidyltransferase
contig_1_pilon	1019969	snp	T	G	G:20 T:0
contig_1_pilon	1023058	del	CA	C	C:19 CA:0	CDS	+	21/828	7/275	frameshift_variant c.21delA p.Ala8fs	EAMGOKHJ_00814	hemF	oxygen-dependent coproporphyrinogen oxidase
contig_1_pilon	1030373	snp	G	A	A:20 G:0
contig_1_pilon	1031953	snp	A	G	G:20 A:0
contig_1_pilon	1034246	snp	A	G	G:20 A:0
contig_1_pilon	1039750	snp	G	A	A:20 G:0	CDS	+	1348/1869	450/622	missense_variant c.1348G>A p.Val450Ile	EAMGOKHJ_00825	nuoL	NADH-quinone oxidoreductase subunit L
contig_1_pilon	1045958	del	CATG	C	C:19 CATG:0	CDS	+	1276/1671	426/556	conservative_inframe_deletion c.1276_1278delGAT p.Asp426del	EAMGOKHJ_00829		hypothetical protein
contig_1_pilon	1061549	del	TATTCGATTTTTTTTCATAACAAAAGATGGCTTTAA	T	T:14 TATTCGATTTTTTTTCATAACAAAAGATGGCTTTAA:0
contig_1_pilon	1064456	del	GA	G	G:19 GA:0	CDS	+	423/1182	141/393	frameshift_variant c.423delA p.Lys141fs	EAMGOKHJ_00843		deoxyguanosinetriphosphate triphosphohydrolase
contig_1_pilon	1065955	del	CTT	C	C:19 CTT:0
contig_1_pilon	1069987	del	TA	T	T:19 TA:0	CDS	+	252/468	84/155	frameshift_variant c.252delA p.Lys84fs	EAMGOKHJ_00846		peroxiredoxin
contig_1_pilon	1070998	ins	T	TAAAGATAGTAATCTTTTAAACATAAA	TAAAGATAGTAATCTTTTAAACATAAA:11 T:0
contig_1_pilon	1081060	snp	T	A	A:20 T:0	CDS	-	766/1260	256/419	missense_variant c.766A>T p.Ile256Phe	EAMGOKHJ_00859	eno	phosphopyruvate hydratase
contig_1_pilon	1086572	snp	C	T	T:13 C:0	CDS	-	492/792	164/263	missense_variant c.492G>A p.Met164Ile	EAMGOKHJ_00865		hypothetical protein
contig_1_pilon	1094018	del	AT	A	A:19 AT:0	CDS	-	379/792	127/263	frameshift_variant c.379delA p.Ile127fs	EAMGOKHJ_00871		hypothetical protein
contig_1_pilon	1106240	snp	T	G	G:20 T:0	CDS	-	796/810	266/269	missense_variant c.796T>G p.Leu266Val	EAMGOKHJ_00883		RDD family protein
contig_1_pilon	1106425	snp	A	T	T:20 A:0	CDS	-	396/600	132/199	missense_variant c.396T>A p.Phe132Leu	EAMGOKHJ_00883		RDD family protein
contig_1_pilon	1117035	complex	TTTC	CGTT	CGTT:18 TTTC:0
contig_1_pilon	1117476	del	ATCAGCT	A	A:10 ATCAGCT:0	CDS	-	11126/11430	3707/3809	disruptive_inframe_deletion c.11121_11126delAGCTGA p.Glu3707_Ala3708del	EAMGOKHJ_00894		hypothetical protein
contig_1_pilon	1117492	snp	T	C	C:11 T:0	CDS	-	11111/11430	3704/3809	missense_variant c.11111A>G p.Glu3704Gly	EAMGOKHJ_00894		hypothetical protein
contig_1_pilon	1120684	snp	G	A	A:20 G:0	CDS	-	7919/11430	2640/3809	missense_variant c.7919C>T p.Ser2640Phe	EAMGOKHJ_00894		hypothetical protein
contig_1_pilon	1120962	snp	G	T	T:20 G:0	CDS	-	7641/11430	2547/3809	missense_variant c.7641C>A p.Phe2547Leu	EAMGOKHJ_00894		hypothetical protein
contig_1_pilon	1121897	snp	G	T	T:20 G:0	CDS	-	6706/11430	2236/3809	missense_variant c.6706C>A p.Leu2236Ile	EAMGOKHJ_00894		hypothetical protein
contig_1_pilon	1121906	ins	T	TATA	TATA:19 T:0	CDS	-	6696/11430	2232/3809	conservative_inframe_insertion c.6696_6697insTAT p.Ser2232_Ile2233insTyr	EAMGOKHJ_00894		hypothetical protein
contig_1_pilon	1122143	complex	GTTT	TTTG	TTTG:19 GTTT:0	CDS	-	6460/11430	2153/3809	missense_variant c.6457_6460delAAACinsCAAA p.LysLeu2153GlnIle	EAMGOKHJ_00894		hypothetical protein
contig_1_pilon	1122235	snp	A	T	T:19 A:0	CDS	-	6368/11430	2123/3809	missense_variant c.6368T>A p.Ile2123Asn	EAMGOKHJ_00894		hypothetical protein
contig_1_pilon	1122243	complex	AGATCC	GGATTT	GGATTT:18 AGATCC:0	CDS	-	6360/11430	2119/3809	missense_variant c.6355_6360delGGATCTinsAAATCC p.Gly2119Lys	EAMGOKHJ_00894		hypothetical protein
contig_1_pilon	1122819	snp	G	A	A:14 G:0	CDS	-	5784/11430	1928/3809	synonymous_variant c.5784C>T p.Ile1928Ile	EAMGOKHJ_00894		hypothetical protein
contig_1_pilon	1126607	snp	T	C	C:20 T:0	CDS	-	1996/11430	666/3809	missense_variant c.1996A>G p.Ile666Val	EAMGOKHJ_00894		hypothetical protein
contig_1_pilon	1134003	snp	T	C	C:12 T:0	CDS	+	498/627	166/208	synonymous_variant c.498T>C p.Asp166Asp	EAMGOKHJ_00902		hypothetical protein
contig_1_pilon	1135717	snp	A	G	G:12 A:0
contig_1_pilon	1136372	del	AT	A	A:10 AT:0
contig_1_pilon	1138291	ins	T	TA	TA:19 T:0	CDS	-	128/162	43/53	frameshift_variant c.128dupT p.Leu43fs	EAMGOKHJ_00905		hypothetical protein
contig_1_pilon	1151020	ins	C	CA	CA:19 C:0	CDS	+	424/795	142/264	frameshift_variant c.423dupA p.Glu142fs	EAMGOKHJ_00921	rsmA	16S rRNA (adenine(1518)-N(6)/adenine(1519)-N(6))- dimethyltransferase RsmA
contig_1_pilon	1151657	snp	G	A	A:20 G:0	CDS	-	1566/1731	522/576	synonymous_variant c.1566C>T p.Phe522Phe	EAMGOKHJ_00922		arginine--tRNA ligase
contig_1_pilon	1153781	snp	G	A	A:20 G:0	CDS	+	21/717	7/238	synonymous_variant c.21G>A p.Gly7Gly	EAMGOKHJ_00924	recO	DNA repair protein RecO
contig_1_pilon	1157262	snp	T	C	C:20 T:0
contig_1_pilon	1164963	del	TATCAAG	T	T:19 TATCAAG:0	CDS	-	24/522	7/173	conservative_inframe_deletion c.19_24delCTTGAT p.Leu7_Asp8del	EAMGOKHJ_00935	nuoE	NADH-quinone oxidoreductase subunit NuoE
contig_1_pilon	1168618	snp	G	A	A:20 G:0	CDS	-	156/1071	52/356	synonymous_variant c.156C>T p.Gly52Gly	EAMGOKHJ_00938	nuoH	NADH-quinone oxidoreductase subunit NuoH
contig_1_pilon	1175771	snp	A	G	G:20 A:0	CDS	+	890/897	297/298	missense_variant c.890A>G p.Asn297Ser	EAMGOKHJ_00942		aspartate carbamoyltransferase catalytic subunit
contig_1_pilon	1176689	del	CT	C	C:19 CT:0
contig_1_pilon	1176789	snp	A	T	T:20 A:0
contig_1_pilon	1181202	snp	G	A	A:20 G:0	CDS	+	654/1548	218/515	synonymous_variant c.654G>A p.Ala218Ala	EAMGOKHJ_00947		aminotransferase class V-fold PLP-dependent enzyme
contig_1_pilon	1183927	del	AC	A	A:19 AC:0	CDS	+	62/396	21/131	frameshift_variant c.62delC p.Pro21fs	EAMGOKHJ_00950		iron-sulfur cluster assembly accessory protein
contig_1_pilon	1188040	del	GT	G	G:19 GT:0	CDS	+	411/1053	137/350	frameshift_variant c.411delT p.Phe137fs	EAMGOKHJ_00954		hypothetical protein
contig_1_pilon	1194687	snp	T	C	C:13 T:0	CDS	-	543/4395	181/1464	synonymous_variant c.543A>G p.Glu181Glu	EAMGOKHJ_00958		hypothetical protein
contig_1_pilon	1194693	complex	ACGAAT	CTGAAC	CTGAAC:13 ACGAAT:0	CDS	-	537/4395	178/1464	missense_variant c.532_537delATTCGTinsGTTCAG p.IleArg178ValGln	EAMGOKHJ_00958		hypothetical protein
contig_1_pilon	1195031	complex	GTGC	ATGA	ATGA:16 GTGC:0	CDS	-	199/4395	66/1464	missense_variant c.196_199delGCACinsTCAT p.AlaPro66SerSer	EAMGOKHJ_00958		hypothetical protein
contig_1_pilon	1195042	complex	GTAT	TTAG	TTAG:17 GTAT:0	CDS	-	188/4395	62/1464	missense_variant c.185_188delATACinsCTAA p.AspThr62AlaLys	EAMGOKHJ_00958		hypothetical protein
contig_1_pilon	1195873	snp	A	G	G:10 A:0
contig_1_pilon	1203114	del	GTAAAAAGCAAAAAAAAAAATGAAAAAATTCTAAGATTTA	G	G:13 GTAAAAAGCAAAAAAAAAAATGAAAAAATTCTAAGATTTA:0
contig_1_pilon	1209617	snp	A	C	C:20 A:0	CDS	-	1305/1533	435/510	synonymous_variant c.1305T>G p.Gly435Gly	EAMGOKHJ_00972		acyl-CoA carboxylase subunit beta
contig_1_pilon	1210118	snp	A	G	G:20 A:0	CDS	-	804/1533	268/510	synonymous_variant c.804T>C p.Asn268Asn	EAMGOKHJ_00972		acyl-CoA carboxylase subunit beta
contig_1_pilon	1212225	snp	G	A	A:20 G:0	CDS	-	92/807	31/268	missense_variant c.92C>T p.Thr31Met	EAMGOKHJ_00973	mutM	Formamidopyrimidine-DNA glycosylase
contig_1_pilon	1224538	ins	C	CTT	CTT:18 C:0
contig_1_pilon	1225403	snp	A	G	G:20 A:0	CDS	-	842/1530	281/509	missense_variant c.842T>C p.Leu281Ser	EAMGOKHJ_00980		hypothetical protein
contig_1_pilon	1226991	snp	C	A	A:20 C:0	CDS	-	843/1491	281/496	missense_variant c.843G>T p.Glu281Asp	EAMGOKHJ_00981		hypothetical protein
contig_1_pilon	1226996	snp	C	T	T:20 C:0	CDS	-	838/1491	280/496	missense_variant c.838G>A p.Gly280Ser	EAMGOKHJ_00981		hypothetical protein
contig_1_pilon	1227001	snp	A	G	G:20 A:0	CDS	-	833/1491	278/496	missense_variant c.833T>C p.Leu278Ser	EAMGOKHJ_00981		hypothetical protein
contig_1_pilon	1227038	complex	CAC	TAT	TAT:19 CAC:0	CDS	-	796/1491	265/496	missense_variant c.794_796delGTGinsATA p.SerVal265AsnIle	EAMGOKHJ_00981		hypothetical protein
contig_1_pilon	1233347	ins	C	CT	CT:19 C:0
contig_1_pilon	1233512	snp	A	G	G:20 A:0

## Sheet: 5_Eggnog_output_NL07
out
#
query	seed_ortholog	evalue	score	eggNOG_OGs	max_annot_lvl	COG_category	Description	Preferred_name	GOs	EC	KEGG_ko	KEGG_Pathway	KEGG_Module	KEGG_Reaction	KEGG_rclass	BRITE	KEGG_TC	CAZy	BiGG_Reaction	PFAMs
http://gbol.life/0.1/Neo_07/contig_1_pilon/gene/1000681-1001781	574556.ACIS_00782	1.22e-193	545.0	COG1077@1|root,COG1077@2|Bacteria,1MUMW@1224|Proteobacteria,2TTQ2@28211|Alphaproteobacteria,47EYF@766|Rickettsiales	766|Rickettsiales	D	Rod shape-determining protein (MreB)	mreB	-	-	ko:K03569	-	-	-	-	ko00000,ko02048,ko03036,ko04812	1.A.33.1,9.B.157.1	-	-	MreB_Mbl
http://gbol.life/0.1/Neo_07/contig_1_pilon/gene/100163-101044	254945.Erum5790	4.03e-113	335.0	COG0382@1|root,COG0382@2|Bacteria,1MV4Q@1224|Proteobacteria,2U55P@28211|Alphaproteobacteria,47GR5@766|Rickettsiales	766|Rickettsiales	H	Catalyzes the prenylation of para-hydroxybenzoate (PHB) with an all-trans polyprenyl group. Mediates the second step in the final reaction sequence of ubiquinone-8 (UQ-8) biosynthesis, which is the condensation of the polyisoprenoid side chain with PHB, generating the first membrane-bound Q intermediate 3- octaprenyl-4-hydroxybenzoate	ubiA	-	2.5.1.39	ko:K03179	ko00130,ko01100,ko01110,map00130,map01100,map01110	M00117	R05000,R05615	RC00209,RC02895	ko00000,ko00001,ko00002,ko01000,ko01006	-	-	-	UbiA
http://gbol.life/0.1/Neo_07/contig_1_pilon/gene/1001965-1002852	205920.ECH_0728	1.72e-122	359.0	COG0130@1|root,COG0130@2|Bacteria,1MV0N@1224|Proteobacteria,2TSJK@28211|Alphaproteobacteria,47F98@766|Rickettsiales	766|Rickettsiales	J	Responsible for synthesis of pseudouridine from uracil- 55 in the psi GC loop of transfer RNAs	truB	-	5.4.99.25	ko:K03177	-	-	-	-	ko00000,ko01000,ko03016	-	-	-	TruB_C_2,TruB_N
http://gbol.life/0.1/Neo_07/contig_1_pilon/gene/1002845-1003159	574556.ACIS_00780	3.26e-51	163.0	COG0184@1|root,COG0184@2|Bacteria,1MZ2W@1224|Proteobacteria,2UBRZ@28211|Alphaproteobacteria,47FMP@766|Rickettsiales	766|Rickettsiales	J	One of the primary rRNA binding proteins, it binds directly to 16S rRNA where it helps nucleate assembly of the platform of the 30S subunit by binding and bridging several RNA helices of the 16S rRNA	rpsO	-	-	ko:K02956	ko03010,map03010	M00178,M00179	-	-	br01610,ko00000,ko00001,ko00002,ko03011	-	-	-	Ribosomal_S15
http://gbol.life/0.1/Neo_07/contig_1_pilon/gene/1003203-1005533	205920.ECH_0726	0.0	1059.0	COG1185@1|root,COG1185@2|Bacteria,1MVB9@1224|Proteobacteria,2TRH3@28211|Alphaproteobacteria,47EVH@766|Rickettsiales	766|Rickettsiales	J	Involved in mRNA degradation. Catalyzes the phosphorolysis of single-stranded polyribonucleotides processively in the 3'- to 5'-direction	pnp	GO:0003674,GO:0003676,GO:0003723,GO:0003729,GO:0003824,GO:0004654,GO:0005488,GO:0006139,GO:0006401,GO:0006402,GO:0006725,GO:0006807,GO:0008150,GO:0008152,GO:0009056,GO:0009057,GO:0009892,GO:0009987,GO:0010468,GO:0010605,GO:0010629,GO:0016070,GO:0016071,GO:0016740,GO:0016772,GO:0016779,GO:0019222,GO:0019439,GO:0034641,GO:0034655,GO:0043170,GO:0044237,GO:0044238,GO:0044248,GO:0044260,GO:0044265,GO:…	2.7.7.8	ko:K00962	ko00230,ko00240,ko03018,map00230,map00240,map03018	M00394	R00437,R00438,R00439,R00440	RC02795	ko00000,ko00001,ko00002,ko01000,ko03016,ko03019	-	-	-	KH_1,PNPase,RNase_PH,RNase_PH_C,S1
http://gbol.life/0.1/Neo_07/contig_1_pilon/gene/1005542-1006345	391036.EHF_0636	4.16e-84	259.0	COG0500@1|root,COG2226@2|Bacteria,1PA5F@1224|Proteobacteria,2TRFS@28211|Alphaproteobacteria,47FNX@766|Rickettsiales	766|Rickettsiales	Q	Methyltransferase domain	bioC	-	-	-	-	-	-	-	-	-	-	-	Methyltransf_11,Methyltransf_23
http://gbol.life/0.1/Neo_07/contig_1_pilon/gene/1006378-1008171	205920.ECH_0724	0.0	964.0	COG0481@1|root,COG0481@2|Bacteria,1MVZA@1224|Proteobacteria,2TR3H@28211|Alphaproteobacteria,47EUT@766|Rickettsiales	766|Rickettsiales	J	Required for accurate and efficient protein synthesis under certain stress conditions. May act as a fidelity factor of the translation reaction, by catalyzing a one-codon backward translocation of tRNAs on improperly translocated ribosomes. Back- translocation proceeds from a post-translocation (POST) complex to a pre-translocation (PRE) complex, thus giving elongation factor G a second chance to…	lepA	-	-	ko:K03596	ko05134,map05134	-	-	-	ko00000,ko00001	-	-	-	EFG_C,EFG_II,GTP_EFTU,GTP_EFTU_D2,LepA_C
http://gbol.life/0.1/Neo_07/contig_1_pilon/gene/1008470-1008805	391036.EHF_0629	1.44e-34	122.0	COG5389@1|root,COG5389@2|Bacteria,1N82D@1224|Proteobacteria,2UAUA@28211|Alphaproteobacteria,47FSR@766|Rickettsiales	766|Rickettsiales	S	Protein of unknown function (DUF721)	-	-	-	-	-	-	-	-	-	-	-	-	DUF721
http://gbol.life/0.1/Neo_07/contig_1_pilon/gene/1014083-1014826	269484.Ecaj_0351	3.95e-114	334.0	COG0217@1|root,COG0217@2|Bacteria,1MW3X@1224|Proteobacteria,2TRSK@28211|Alphaproteobacteria,47ET9@766|Rickettsiales	766|Rickettsiales	K	transcriptional regulatory protein	-	-	-	-	-	-	-	-	-	-	-	-	Transcrip_reg
http://gbol.life/0.1/Neo_07/contig_1_pilon/gene/10144-11274	205920.ECH_0503	4.32e-157	453.0	COG0505@1|root,COG0505@2|Bacteria,1MUB9@1224|Proteobacteria,2TR3W@28211|Alphaproteobacteria,47G07@766|Rickettsiales	766|Rickettsiales	F	Belongs to the CarA family	carA	-	6.3.5.5	ko:K01956	ko00240,ko00250,ko01100,map00240,map00250,map01100	M00051	R00256,R00575,R01395,R10948,R10949	RC00002,RC00010,RC00043,RC02750,RC02798,RC03314	ko00000,ko00001,ko00002,ko01000	-	-	-	CPSase_sm_chain,GATase
http://gbol.life/0.1/Neo_07/contig_1_pilon/gene/1015419-1016354	205920.ECH_0705	1.35e-161	461.0	COG1186@1|root,COG1186@2|Bacteria,1MUAW@1224|Proteobacteria,2TR9V@28211|Alphaproteobacteria,47EUM@766|Rickettsiales	766|Rickettsiales	J	Peptide chain release factor 2 directs the termination of translation in response to the peptide chain termination codons UGA and UAA	prfB	-	-	ko:K02836	-	-	-	-	ko00000,ko03012	-	-	-	PCRF,RF-1
http://gbol.life/0.1/Neo_07/contig_1_pilon/gene/101585-101719	212042.APH_0309	2.68e-19	78.6	COG0230@1|root,COG0230@2|Bacteria,1NGGS@1224|Proteobacteria,2UJCE@28211|Alphaproteobacteria,47FRE@766|Rickettsiales	766|Rickettsiales	J	Belongs to the bacterial ribosomal protein bL34 family	rpmH	-	-	ko:K02914	ko03010,map03010	M00178	-	-	br01610,ko00000,ko00001,ko00002,ko03011	-	-	-	Ribosomal_L34
http://gbol.life/0.1/Neo_07/contig_1_pilon/gene/1016964-1017248	205920.ECH_0645	2.51e-18	84.7	COG2358@1|root,COG2358@2|Bacteria,1MXW1@1224|Proteobacteria,2TSK2@28211|Alphaproteobacteria,47FIM@766|Rickettsiales	766|Rickettsiales	S	transport system periplasmic component	imp	-	-	ko:K07080	-	-	-	-	ko00000	-	-	-	NMT1_3
http://gbol.life/0.1/Neo_07/contig_1_pilon/gene/101710-102084	269484.Ecaj_0584	6e-39	134.0	COG0594@1|root,COG0594@2|Bacteria,1NGQJ@1224|Proteobacteria,2V4BZ@28211|Alphaproteobacteria,47FUP@766|Rickettsiales	766|Rickettsiales	J	RNaseP catalyzes the removal of the 5'-leader sequence from pre-tRNA to produce the mature 5'-terminus. It can also cleave other RNA substrates such as 4.5S RNA. The protein component plays an auxiliary but essential role in vivo by binding to the 5'-leader sequence and broadening the substrate specificity of the ribozyme	rnpA	-	3.1.26.5	ko:K03536	-	-	-	-	ko00000,ko01000,ko03016	-	-	-	Ribonuclease_P
http://gbol.life/0.1/Neo_07/contig_1_pilon/gene/1017363-1018817	205920.ECH_0703	4.19e-249	695.0	COG0154@1|root,COG0154@2|Bacteria,1MUVQ@1224|Proteobacteria,2TRFY@28211|Alphaproteobacteria,47F34@766|Rickettsiales	766|Rickettsiales	J	Allows the formation of correctly charged Gln-tRNA(Gln) through the transamidation of misacylated Glu-tRNA(Gln) in organisms which lack glutaminyl-tRNA synthetase. The reaction takes place in the presence of glutamine and ATP through an activated gamma-phospho-Glu-tRNA(Gln)	gatA	-	6.3.5.6,6.3.5.7	ko:K02433	ko00970,ko01100,map00970,map01100	-	R03905,R04212	RC00010	ko00000,ko00001,ko01000,ko03029	-	-	-	Amidase
http://gbol.life/0.1/Neo_07/contig_1_pilon/gene/1020466-1021761	391036.EHF_0625	2.34e-209	590.0	COG0285@1|root,COG0285@2|Bacteria,1MVCH@1224|Proteobacteria,2TR64@28211|Alphaproteobacteria,47F0S@766|Rickettsiales	766|Rickettsiales	H	Belongs to the folylpolyglutamate synthase family	folC	-	6.3.2.12,6.3.2.17	ko:K11754	ko00790,ko01100,map00790,map01100	M00126,M00841	R00942,R02237,R04241	RC00064,RC00090,RC00162	ko00000,ko00001,ko00002,ko01000	-	-	-	Mur_ligase_M
http://gbol.life/0.1/Neo_07/contig_1_pilon/gene/102097-103422	391036.EHF_0383	1.32e-169	490.0	COG1115@1|root,COG1115@2|Bacteria,1MUI3@1224|Proteobacteria,2TQVA@28211|Alphaproteobacteria	28211|Alphaproteobacteria	E	alanine symporter	-	-	-	ko:K03310	-	-	-	-	ko00000	2.A.25	-	-	Na_Ala_symp
http://gbol.life/0.1/Neo_07/contig_1_pilon/gene/1023046-1023873	574556.ACIS_00567	1.24e-140	403.0	COG0408@1|root,COG0408@2|Bacteria,1MWMF@1224|Proteobacteria,2TQNC@28211|Alphaproteobacteria,47F02@766|Rickettsiales	766|Rickettsiales	H	Involved in the heme biosynthesis. Catalyzes the aerobic oxidative decarboxylation of propionate groups of rings A and B of coproporphyrinogen-III to yield the vinyl groups in protoporphyrinogen-IX	hemF	GO:0003674,GO:0005488,GO:0005515,GO:0042802,GO:0042803,GO:0046983	1.3.3.3	ko:K00228	ko00860,ko01100,ko01110,map00860,map01100,map01110	M00121	R03220	RC00884	ko00000,ko00001,ko00002,ko01000	-	-	-	Coprogen_oxidas
http://gbol.life/0.1/Neo_07/contig_1_pilon/gene/1024040-1025236	269484.Ecaj_0449	1.99e-162	469.0	COG1301@1|root,COG1301@2|Bacteria,1MU0Q@1224|Proteobacteria,2U2B9@28211|Alphaproteobacteria,47GPW@766|Rickettsiales	766|Rickettsiales	U	Belongs to the dicarboxylate amino acid cation symporter (DAACS) (TC 2.A.23) family	-	-	-	-	-	-	-	-	-	-	-	-	SDF
http://gbol.life/0.1/Neo_07/contig_1_pilon/gene/1025652-1026923	254945.Erum4540	5.19e-210	591.0	COG0172@1|root,COG0172@2|Bacteria,1MUJF@1224|Proteobacteria,2TR4T@28211|Alphaproteobacteria,47F37@766|Rickettsiales	766|Rickettsiales	J	Catalyzes the attachment of serine to tRNA(Ser). Is also able to aminoacylate tRNA(Sec) with serine, to form the misacylated tRNA L-seryl-tRNA(Sec), which will be further converted into selenocysteinyl-tRNA(Sec)	serS	-	6.1.1.11	ko:K01875	ko00970,map00970	M00359,M00360	R03662,R08218	RC00055,RC00523	ko00000,ko00001,ko00002,ko01000,ko01007,ko03016	-	-	-	Seryl_tRNA_N,tRNA-synt_2b
http://gbol.life/0.1/Neo_07/contig_1_pilon/gene/1027027-1028310	269484.Ecaj_0447	1.03e-196	558.0	COG1322@1|root,COG1322@2|Bacteria,1MWHV@1224|Proteobacteria,2TTX6@28211|Alphaproteobacteria,47GQF@766|Rickettsiales	766|Rickettsiales	S	DNA recombination protein RmuC	-	-	-	ko:K09760	-	-	-	-	ko00000	-	-	-	RmuC
http://gbol.life/0.1/Neo_07/contig_1_pilon/gene/1029688-1030362	254945.Erum4410	7.64e-71	223.0	COG3736@1|root,COG3736@2|Bacteria,1NEE0@1224|Proteobacteria,2UH9B@28211|Alphaproteobacteria,47FM7@766|Rickettsiales	766|Rickettsiales	U	Type IV secretory pathway, component VirB8	-	-	-	ko:K03203	ko03070,map03070	M00333	-	-	ko00000,ko00001,ko00002,ko02044	3.A.7	-	-	VirB8
http://gbol.life/0.1/Neo_07/contig_1_pilon/gene/1030772-1031704	269484.Ecaj_0457	2.06e-128	375.0	COG0324@1|root,COG0324@2|Bacteria,1MUB2@1224|Proteobacteria,2TR8Z@28211|Alphaproteobacteria,47FAP@766|Rickettsiales	766|Rickettsiales	J	Catalyzes the transfer of a dimethylallyl group onto the adenine at position 37 in tRNAs that read codons beginning with uridine, leading to the formation of N6-(dimethylallyl)adenosine (i(6)A)	miaA	-	2.5.1.75	ko:K00791	ko00908,ko01100,ko01110,map00908,map01100,map01110	-	R01122	RC02820	ko00000,ko00001,ko01000,ko01006,ko03016	-	-	-	IPPT
http://gbol.life/0.1/Neo_07/contig_1_pilon/gene/1032544-1032978	222891.NSE_0331	7.49e-37	130.0	2EV6Q@1|root,33NMG@2|Bacteria	2|Bacteria	-	-	-	-	-	-	-	-	-	-	-	-	-	-	-
http://gbol.life/0.1/Neo_07/contig_1_pilon/gene/1034509-1035798	205920.ECH_0548	3.45e-270	744.0	COG1894@1|root,COG1894@2|Bacteria,1MV8F@1224|Proteobacteria,2TRAH@28211|Alphaproteobacteria,47EVE@766|Rickettsiales	766|Rickettsiales	C	NDH-1 shuttles electrons from NADH, via FMN and iron- sulfur (Fe-S) centers, to quinones in the respiratory chain	nuoF	-	1.6.5.3	ko:K00335	ko00190,ko01100,map00190,map01100	M00144	R11945	RC00061	ko00000,ko00001,ko00002,ko01000	3.D.1	-	-	Complex1_51K,NADH_4Fe-4S,SLBB
http://gbol.life/0.1/Neo_07/contig_1_pilon/gene/1037399-1037998	205920.ECH_0552	5.94e-59	190.0	COG0839@1|root,COG0839@2|Bacteria,1MWJV@1224|Proteobacteria,2TRB2@28211|Alphaproteobacteria,47FDH@766|Rickettsiales	766|Rickettsiales	C	Belongs to the complex I subunit 6 family	nuoJ	GO:0005575,GO:0005623,GO:0005886,GO:0016020,GO:0044464,GO:0071944	1.6.5.3	ko:K00339	ko00190,ko01100,map00190,map01100	M00144	R11945	RC00061	ko00000,ko00001,ko00002,ko01000	3.D.1	-	-	Oxidored_q3
http://gbol.life/0.1/Neo_07/contig_1_pilon/gene/1037982-1038308	254945.Erum4790	2.89e-49	159.0	COG0713@1|root,COG0713@2|Bacteria,1RH0S@1224|Proteobacteria,2U93P@28211|Alphaproteobacteria,47FFJ@766|Rickettsiales	766|Rickettsiales	C	NDH-1 shuttles electrons from NADH, via FMN and iron- sulfur (Fe-S) centers, to quinones in the respiratory chain. The immediate electron acceptor for the enzyme in this species is believed to be ubiquinone. Couples the redox reaction to proton translocation (for every two electrons transferred, four hydrogen ions are translocated across the cytoplasmic membrane), and thus conserves the redox ene…	nuoK	-	1.6.5.3	ko:K00340	ko00190,ko01100,map00190,map01100	M00144	R11945	RC00061	ko00000,ko00001,ko00002,ko01000	3.D.1	-	-	Oxidored_q2
http://gbol.life/0.1/Neo_07/contig_1_pilon/gene/1038403-1040271	269484.Ecaj_0476	7.57e-271	761.0	COG1009@1|root,COG1009@2|Bacteria,1MW2M@1224|Proteobacteria,2TQSS@28211|Alphaproteobacteria,47EU1@766|Rickettsiales	766|Rickettsiales	C	NADH ubiquinone oxidoreductase subunit 5 (chain L) Multisubunit Na H antiporter, MnhA	nuoL	-	1.6.5.3	ko:K00341	ko00190,ko01100,map00190,map01100	M00144	R11945	RC00061	ko00000,ko00001,ko00002,ko01000	3.D.1	-	-	NADH5_C,Proton_antipo_M,Proton_antipo_N
http://gbol.life/0.1/Neo_07/contig_1_pilon/gene/103997-106042	205920.ECH_0435	1.49e-198	582.0	COG0658@1|root,COG0658@2|Bacteria,1MUKF@1224|Proteobacteria,2TRD5@28211|Alphaproteobacteria,47F86@766|Rickettsiales	766|Rickettsiales	S	Competence protein	-	-	-	ko:K02238	-	M00429	-	-	ko00000,ko00002,ko02044	3.A.11.1,3.A.11.2	-	-	Competence,DUF4131
http://gbol.life/0.1/Neo_07/contig_1_pilon/gene/1040289-1041719	269484.Ecaj_0475	8.5e-189	542.0	COG1008@1|root,COG1008@2|Bacteria,1MV7V@1224|Proteobacteria,2TSNK@28211|Alphaproteobacteria,47EU0@766|Rickettsiales	766|Rickettsiales	C	NDH-1 shuttles electrons from NADH, via FMN and iron- sulfur (Fe-S) centers, to quinones in the respiratory chain. Couples the redox reaction to proton translocation (for every two electrons transferred, four hydrogen ions are translocated across the cytoplasmic membrane), and thus conserves the redox energy in a proton gradient (By similarity)	nuoM	-	1.6.5.3	ko:K00342	ko00190,ko01100,map00190,map01100	M00144	R11945	RC00061	ko00000,ko00001,ko00002,ko01000	3.D.1	-	-	Oxidored_q5_N,Proton_antipo_M
http://gbol.life/0.1/Neo_07/contig_1_pilon/gene/1041731-1043152	205920.ECH_0556	1.93e-180	520.0	COG1007@1|root,COG1007@2|Bacteria,1MV56@1224|Proteobacteria,2TQMX@28211|Alphaproteobacteria,47EYV@766|Rickettsiales	766|Rickettsiales	C	NDH-1 shuttles electrons from NADH, via FMN and iron- sulfur (Fe-S) centers, to quinones in the respiratory chain. The immediate electron acceptor for the enzyme in this species is believed to be ubiquinone. Couples the redox reaction to proton translocation (for every two electrons transferred, four hydrogen ions are translocated across the cytoplasmic membrane), and thus conserves the redox ene…	nuoN	GO:0003674,GO:0003824,GO:0003954,GO:0008150,GO:0008152,GO:0016491,GO:0016651,GO:0016655,GO:0050136,GO:0055114	1.6.5.3	ko:K00343	ko00190,ko01100,map00190,map01100	M00144	R11945	RC00061	ko00000,ko00001,ko00002,ko01000	3.D.1	-	-	Proton_antipo_M
http://gbol.life/0.1/Neo_07/contig_1_pilon/gene/1043190-1044341	254945.Erum4750	2.74e-161	464.0	COG0743@1|root,COG0743@2|Bacteria,1MU4G@1224|Proteobacteria,2TSD1@28211|Alphaproteobacteria,47F53@766|Rickettsiales	766|Rickettsiales	I	Catalyzes the NADP-dependent rearrangement and reduction of 1-deoxy-D-xylulose-5-phosphate (DXP) to 2-C-methyl-D-erythritol 4-phosphate (MEP)	dxr	-	1.1.1.267	ko:K00099	ko00900,ko01100,ko01110,ko01130,map00900,map01100,map01110,map01130	M00096	R05688	RC01452	ko00000,ko00001,ko00002,ko01000	-	-	-	DXPR_C,DXP_redisom_C,DXP_reductoisom
http://gbol.life/0.1/Neo_07/contig_1_pilon/gene/1046549-1047673	254945.Erum4730	1.55e-190	540.0	COG0821@1|root,COG0821@2|Bacteria,1MUAX@1224|Proteobacteria,2TQSI@28211|Alphaproteobacteria,47EWR@766|Rickettsiales	766|Rickettsiales	I	Converts 2C-methyl-D-erythritol 2,4-cyclodiphosphate (ME-2,4cPP) into 1-hydroxy-2-methyl-2-(E)-butenyl 4-diphosphate	ispG	-	1.17.7.1,1.17.7.3	ko:K03526	ko00900,ko01100,ko01110,ko01130,map00900,map01100,map01110,map01130	M00096	R08689,R10859	RC01486	ko00000,ko00001,ko00002,ko01000	-	-	-	GcpE
http://gbol.life/0.1/Neo_07/contig_1_pilon/gene/1047712-1048464	205920.ECH_0560	7.59e-127	366.0	COG0805@1|root,COG0805@2|Bacteria,1MVAY@1224|Proteobacteria,2TTIX@28211|Alphaproteobacteria,47FAE@766|Rickettsiales	766|Rickettsiales	U	Part of the twin-arginine translocation (Tat) system that transports large folded proteins containing a characteristic twin-arginine motif in their signal peptide across membranes. Together with TatB, TatC is part of a receptor directly interacting with Tat signal peptides	tatC	-	-	ko:K03118	ko03060,ko03070,map03060,map03070	M00336	-	-	ko00000,ko00001,ko00002,ko02044	2.A.64	-	-	TatC
http://gbol.life/0.1/Neo_07/contig_1_pilon/gene/1048578-1051661	269484.Ecaj_0469	0.0	1167.0	COG0841@1|root,COG0841@2|Bacteria,1MU48@1224|Proteobacteria,2TQT0@28211|Alphaproteobacteria,47EX4@766|Rickettsiales	766|Rickettsiales	V	Belongs to the resistance-nodulation-cell division (RND) (TC 2.A.6) family	acrD	-	-	ko:K03296,ko:K18138,ko:K18989	ko01501,ko01503,map01501,map01503	M00647,M00699,M00718,M00720	-	-	ko00000,ko00001,ko00002,ko01504,ko02000	2.A.6.2,2.A.6.2.30	-	-	ACR_tran
http://gbol.life/0.1/Neo_07/contig_1_pilon/gene/1051925-1053463	254945.Erum4700	1.88e-269	749.0	COG0195@1|root,COG0195@2|Bacteria,1MWT7@1224|Proteobacteria,2TRQN@28211|Alphaproteobacteria,47EVY@766|Rickettsiales	766|Rickettsiales	K	Participates in both transcription termination and antitermination	nusA	-	-	ko:K02600	-	-	-	-	ko00000,ko03009,ko03021	-	-	-	HHH_5,KH_5,NusA_N,S1
http://gbol.life/0.1/Neo_07/contig_1_pilon/gene/1053480-1055921	269484.Ecaj_0467	2.06e-280	802.0	COG0532@1|root,COG0532@2|Bacteria,1MV26@1224|Proteobacteria,2TQMY@28211|Alphaproteobacteria,47F21@766|Rickettsiales	766|Rickettsiales	J	One of the essential components for the initiation of protein synthesis. Protects formylmethionyl-tRNA from spontaneous hydrolysis and promotes its binding to the 30S ribosomal subunits. Also involved in the hydrolysis of GTP during the formation of the 70S ribosomal complex	infB	-	-	ko:K02519	-	-	-	-	ko00000,ko03012,ko03029	-	-	-	GTP_EFTU,GTP_EFTU_D2,IF-2,IF2_N,IF2_assoc
http://gbol.life/0.1/Neo_07/contig_1_pilon/gene/1055926-1056285	254945.Erum4680	6.67e-29	108.0	COG0858@1|root,COG0858@2|Bacteria	2|Bacteria	J	rRNA processing	rbfA	GO:0003674,GO:0005488,GO:0005575,GO:0005622,GO:0005623,GO:0005737,GO:0005829,GO:0006139,GO:0006364,GO:0006396,GO:0006725,GO:0006807,GO:0006950,GO:0006974,GO:0008150,GO:0008152,GO:0009266,GO:0009409,GO:0009628,GO:0009987,GO:0010467,GO:0016070,GO:0016072,GO:0022613,GO:0030490,GO:0033554,GO:0034470,GO:0034641,GO:0034660,GO:0042254,GO:0042274,GO:0043021,GO:0043024,GO:0043170,GO:0044085,GO:0044237,GO:…	-	ko:K02834	-	-	-	-	ko00000,ko03009	-	-	-	RBFA
http://gbol.life/0.1/Neo_07/contig_1_pilon/gene/1056446-1057156	205920.ECH_0566	2.23e-54	181.0	COG0861@1|root,COG0861@2|Bacteria,1MWC9@1224|Proteobacteria,2TTT6@28211|Alphaproteobacteria	28211|Alphaproteobacteria	P	membrane protein TerC	terC	-	-	-	-	-	-	-	-	-	-	-	TerC
http://gbol.life/0.1/Neo_07/contig_1_pilon/gene/1057287-1059590	205920.ECH_0567	0.0	1053.0	COG0542@1|root,COG0542@2|Bacteria,1MV8B@1224|Proteobacteria,2TQUZ@28211|Alphaproteobacteria,47FZG@766|Rickettsiales	766|Rickettsiales	O	ATP-dependent clp protease ATP-binding subunit (ClpA)	clpA	-	-	ko:K03694	-	-	-	-	ko00000,ko03110	-	-	-	AAA,AAA_2,ClpB_D2-small,Clp_N
http://gbol.life/0.1/Neo_07/contig_1_pilon/gene/1059675-1061522	254945.Erum3700	0.0	1007.0	COG1217@1|root,COG1217@2|Bacteria,1MV5Q@1224|Proteobacteria,2TR63@28211|Alphaproteobacteria,47EUE@766|Rickettsiales	766|Rickettsiales	T	GTP-binding protein TypA	typA	-	-	ko:K06207	-	-	-	-	ko00000	-	-	-	EFG_C,GTP_EFTU,GTP_EFTU_D2
http://gbol.life/0.1/Neo_07/contig_1_pilon/gene/1062285-1062785	205920.ECH_0691	7.61e-73	223.0	COG1143@1|root,COG1143@2|Bacteria,1MV90@1224|Proteobacteria,2TRFE@28211|Alphaproteobacteria,47F77@766|Rickettsiales	766|Rickettsiales	C	NDH-1 shuttles electrons from NADH, via FMN and iron- sulfur (Fe-S) centers, to quinones in the respiratory chain. The immediate electron acceptor for the enzyme in this species is believed to be ubiquinone. Couples the redox reaction to proton translocation (for every two electrons transferred, four hydrogen ions are translocated across the cytoplasmic membrane), and thus conserves the redox ene…	nuoI	GO:0003674,GO:0003824,GO:0003954,GO:0008150,GO:0008152,GO:0016491,GO:0016651,GO:0016655,GO:0050136,GO:0055114	1.6.5.3,1.6.99.3	ko:K00338,ko:K03941	ko00190,ko01100,ko04714,ko04723,ko04932,ko05010,ko05012,ko05016,map00190,map01100,map04714,map04723,map04932,map05010,map05012,map05016	M00143,M00144	R11945	RC00061	ko00000,ko00001,ko00002,ko01000	3.D.1,3.D.1.6	-	-	Fer4
http://gbol.life/0.1/Neo_07/contig_1_pilon/gene/1062809-1063522	269484.Ecaj_0362	1.85e-109	321.0	COG0681@1|root,COG0681@2|Bacteria,1MXUF@1224|Proteobacteria,2TR9N@28211|Alphaproteobacteria,47FF7@766|Rickettsiales	766|Rickettsiales	U	Belongs to the peptidase S26 family	lepB	-	3.4.21.89	ko:K03100	ko02024,ko03060,map02024,map03060	-	-	-	ko00000,ko00001,ko01000,ko01002	-	-	-	Peptidase_S24,Peptidase_S26
http://gbol.life/0.1/Neo_07/contig_1_pilon/gene/1063552-1063989	391036.EHF_0609	3.93e-35	126.0	COG0316@1|root,COG0316@2|Bacteria,1RHCW@1224|Proteobacteria,2UBR8@28211|Alphaproteobacteria,47FNC@766|Rickettsiales	766|Rickettsiales	S	Belongs to the HesB IscA family	iscA1	-	-	ko:K15724	-	-	-	-	ko00000	-	-	-	Fe-S_biosyn
http://gbol.life/0.1/Neo_07/contig_1_pilon/gene/1064042-1065223	254945.Erum3740	1.62e-159	461.0	COG0232@1|root,COG0232@2|Bacteria,1MVQ2@1224|Proteobacteria,2TRCD@28211|Alphaproteobacteria,47F2H@766|Rickettsiales	766|Rickettsiales	F	Belongs to the dGTPase family. Type 2 subfamily	dgt	-	3.1.5.1	ko:K01129	ko00230,map00230	-	R01856	RC00017	ko00000,ko00001,ko01000	-	-	-	HD,HD_assoc
http://gbol.life/0.1/Neo_07/contig_1_pilon/gene/1066313-1069621	391036.EHF_0481	0.0	1534.0	COG0060@1|root,COG0060@2|Bacteria,1MVBQ@1224|Proteobacteria,2TR3N@28211|Alphaproteobacteria,47EW6@766|Rickettsiales	766|Rickettsiales	J	amino acids such as valine, to avoid such errors it has two additional distinct tRNA(Ile)-dependent editing activities. One activity is designated as 'pretransfer' editing and involves the hydrolysis of activated Val-AMP. The other activity is designated 'posttransfer' editing and involves deacylation of mischarged Val-tRNA(Ile)	ileS	-	6.1.1.5	ko:K01870	ko00970,map00970	M00359,M00360	R03656	RC00055,RC00523	ko00000,ko00001,ko00002,ko01000,ko01007,ko03016	-	-	-	Anticodon_1,tRNA-synt_1
http://gbol.life/0.1/Neo_07/contig_1_pilon/gene/106852-109218	205920.ECH_0434	1.06e-306	866.0	COG0072@1|root,COG0073@1|root,COG0072@2|Bacteria,COG0073@2|Bacteria,1MWKS@1224|Proteobacteria,2TQV8@28211|Alphaproteobacteria,47F2J@766|Rickettsiales	766|Rickettsiales	J	Belongs to the phenylalanyl-tRNA synthetase beta subunit family. Type 1 subfamily	pheT	-	6.1.1.20	ko:K01890	ko00970,map00970	M00359,M00360	R03660	RC00055,RC00523	ko00000,ko00001,ko00002,ko01000,ko01007,ko03016	-	-	-	B3_4,B5,FDX-ACB,tRNA_bind
http://gbol.life/0.1/Neo_07/contig_1_pilon/gene/1069745-1070212	574556.ACIS_00629	4.02e-62	195.0	COG1225@1|root,COG1225@2|Bacteria,1RD4R@1224|Proteobacteria,2U6Z9@28211|Alphaproteobacteria,47FEP@766|Rickettsiales	766|Rickettsiales	O	bacterioferritin comigratory protein	bcp	-	1.11.1.15	ko:K03564	-	-	-	-	ko00000,ko01000	-	-	-	AhpC-TSA
http://gbol.life/0.1/Neo_07/contig_1_pilon/gene/1071301-1071756	1528098.NOVO_00050	3.53e-38	134.0	COG2001@1|root,COG2001@2|Bacteria,1RHCG@1224|Proteobacteria,2UD3W@28211|Alphaproteobacteria,47FG2@766|Rickettsiales	766|Rickettsiales	K	Belongs to the MraZ family	mraZ	-	-	ko:K03925	-	-	-	-	ko00000	-	-	-	MraZ
http://gbol.life/0.1/Neo_07/contig_1_pilon/gene/1071762-1072640	269484.Ecaj_0491	1.08e-127	372.0	COG0275@1|root,COG0275@2|Bacteria,1MUT4@1224|Proteobacteria,2TRQA@28211|Alphaproteobacteria,47F76@766|Rickettsiales	766|Rickettsiales	J	Specifically methylates the N4 position of cytidine in position 1402 (C1402) of 16S rRNA	mraW	-	2.1.1.199	ko:K03438	-	-	-	-	ko00000,ko01000,ko03009	-	-	-	Methyltransf_5
http://gbol.life/0.1/Neo_07/contig_1_pilon/gene/1072651-1072956	320483.AMF_451	1.64e-22	90.9	COG5462@1|root,COG5462@2|Bacteria,1PRWI@1224|Proteobacteria,2V44D@28211|Alphaproteobacteria,47FS6@766|Rickettsiales	766|Rickettsiales	S	secreted (periplasmic) protein	-	-	-	-	-	-	-	-	-	-	-	-	-
http://gbol.life/0.1/Neo_07/contig_1_pilon/gene/1073308-1074024	254945.Erum4850	1.06e-106	318.0	COG0536@1|root,COG0536@2|Bacteria,1MUGZ@1224|Proteobacteria,2TR5I@28211|Alphaproteobacteria,47F1I@766|Rickettsiales	766|Rickettsiales	S	An essential GTPase which binds GTP, GDP and possibly (p)ppGpp with moderate affinity, with high nucleotide exchange rates and a fairly low GTP hydrolysis rate. Plays a role in control of the cell cycle, stress response, ribosome biogenesis and in those bacteria that undergo differentiation, in morphogenesis control	obg	-	-	ko:K03979	-	-	-	-	ko00000,ko01000,ko03009	-	-	-	GTP1_OBG,MMR_HSR1
http://gbol.life/0.1/Neo_07/contig_1_pilon/gene/1074254-1074979	269484.Ecaj_0493	1.19e-90	274.0	COG1385@1|root,COG1385@2|Bacteria,1MXCU@1224|Proteobacteria,2TS0N@28211|Alphaproteobacteria,47FII@766|Rickettsiales	766|Rickettsiales	J	Specifically methylates the N3 position of the uracil ring of uridine 1498 (m3U1498) in 16S rRNA. Acts on the fully assembled 30S ribosomal subunit	rsmE	-	2.1.1.193	ko:K09761	-	-	-	-	ko00000,ko01000,ko03009	-	-	-	Methyltrans_RNA
http://gbol.life/0.1/Neo_07/contig_1_pilon/gene/1075668-1076207	205920.ECH_0541	4.3e-55	179.0	COG0212@1|root,COG0212@2|Bacteria,1MZG0@1224|Proteobacteria,2UBY4@28211|Alphaproteobacteria,47FMV@766|Rickettsiales	766|Rickettsiales	H	Belongs to the 5-formyltetrahydrofolate cyclo-ligase family	ygfA	-	6.3.3.2	ko:K01934	ko00670,ko01100,map00670,map01100	-	R02301	RC00183	ko00000,ko00001,ko01000	-	-	-	5-FTHF_cyc-lig
http://gbol.life/0.1/Neo_07/contig_1_pilon/gene/1078658-1079383	269484.Ecaj_0493	1.19e-90	274.0	COG1385@1|root,COG1385@2|Bacteria,1MXCU@1224|Proteobacteria,2TS0N@28211|Alphaproteobacteria,47FII@766|Rickettsiales	766|Rickettsiales	J	Specifically methylates the N3 position of the uracil ring of uridine 1498 (m3U1498) in 16S rRNA. Acts on the fully assembled 30S ribosomal subunit	rsmE	-	2.1.1.193	ko:K09761	-	-	-	-	ko00000,ko01000,ko03009	-	-	-	Methyltrans_RNA
http://gbol.life/0.1/Neo_07/contig_1_pilon/gene/1079550-1080569	254945.Erum4850	1.36e-155	446.0	COG0536@1|root,COG0536@2|Bacteria,1MUGZ@1224|Proteobacteria,2TR5I@28211|Alphaproteobacteria,47F1I@766|Rickettsiales	766|Rickettsiales	S	An essential GTPase which binds GTP, GDP and possibly (p)ppGpp with moderate affinity, with high nucleotide exchange rates and a fairly low GTP hydrolysis rate. Plays a role in control of the cell cycle, stress response, ribosome biogenesis and in those bacteria that undergo differentiation, in morphogenesis control	obg	-	-	ko:K03979	-	-	-	-	ko00000,ko01000,ko03009	-	-	-	GTP1_OBG,MMR_HSR1
http://gbol.life/0.1/Neo_07/contig_1_pilon/gene/1080566-1081825	205920.ECH_0544	1.2e-215	605.0	COG0148@1|root,COG0148@2|Bacteria,1MU1N@1224|Proteobacteria,2TR04@28211|Alphaproteobacteria,47EY1@766|Rickettsiales	766|Rickettsiales	F	Catalyzes the reversible conversion of 2- phosphoglycerate into phosphoenolpyruvate. It is essential for the degradation of carbohydrates via glycolysis	eno	-	4.2.1.11	ko:K01689	ko00010,ko00680,ko01100,ko01110,ko01120,ko01130,ko01200,ko01230,ko03018,ko04066,map00010,map00680,map01100,map01110,map01120,map01130,map01200,map01230,map03018,map04066	M00001,M00002,M00003,M00346,M00394	R00658	RC00349	ko00000,ko00001,ko00002,ko01000,ko03019,ko04147	-	-	-	Enolase_C,Enolase_N
http://gbol.life/0.1/Neo_07/contig_1_pilon/gene/1082525-1082836	205920.ECH_0545	1.93e-40	136.0	COG0261@1|root,COG0261@2|Bacteria,1MZEW@1224|Proteobacteria,2UBT3@28211|Alphaproteobacteria,47FQJ@766|Rickettsiales	766|Rickettsiales	J	This protein binds to 23S rRNA in the presence of protein L20	rplU	-	-	ko:K02888	ko03010,map03010	M00178	-	-	br01610,ko00000,ko00001,ko00002,ko03011	-	-	-	Ribosomal_L21p
http://gbol.life/0.1/Neo_07/contig_1_pilon/gene/1082840-1083106	254945.Erum4820	3.3e-48	154.0	COG0211@1|root,COG0211@2|Bacteria,1MZGH@1224|Proteobacteria,2UBUX@28211|Alphaproteobacteria,47FKP@766|Rickettsiales	766|Rickettsiales	J	Belongs to the bacterial ribosomal protein bL27 family	rpmA	-	-	ko:K02899	ko03010,map03010	M00178	-	-	br01610,ko00000,ko00001,ko00002,ko03011	-	-	-	Ribosomal_L27
http://gbol.life/0.1/Neo_07/contig_1_pilon/gene/109230-109625	254945.Erum5840	8.96e-54	172.0	COG0203@1|root,COG0203@2|Bacteria,1RCWN@1224|Proteobacteria,2U749@28211|Alphaproteobacteria,47FBW@766|Rickettsiales	766|Rickettsiales	J	Ribosomal protein L17	rplQ	-	-	ko:K02879	ko03010,map03010	M00178	-	-	br01610,ko00000,ko00001,ko00002,ko03011	-	-	-	Ribosomal_L17
http://gbol.life/0.1/Neo_07/contig_1_pilon/gene/109636-110757	391036.EHF_0379	2.24e-194	547.0	COG0202@1|root,COG0202@2|Bacteria,1MU75@1224|Proteobacteria,2TSI0@28211|Alphaproteobacteria,47F1V@766|Rickettsiales	766|Rickettsiales	K	DNA-dependent RNA polymerase catalyzes the transcription of DNA into RNA using the four ribonucleoside triphosphates as substrates	rpoA	-	2.7.7.6	ko:K03040	ko00230,ko00240,ko01100,ko03020,map00230,map00240,map01100,map03020	M00183	R00435,R00441,R00442,R00443	RC02795	br01611,ko00000,ko00001,ko00002,ko01000,ko03021,ko03400	-	-	-	RNA_pol_A_CTD,RNA_pol_A_bac,RNA_pol_L
http://gbol.life/0.1/Neo_07/contig_1_pilon/gene/1099190-1100383	254945.Erum3770	4.13e-234	650.0	COG0137@1|root,COG0137@2|Bacteria,1MV0Y@1224|Proteobacteria,2TTGS@28211|Alphaproteobacteria	28211|Alphaproteobacteria	E	Belongs to the argininosuccinate synthase family. Type 1 subfamily	argG	GO:0000050,GO:0000053,GO:0003674,GO:0003824,GO:0004055,GO:0005575,GO:0005622,GO:0005623,GO:0005737,GO:0006082,GO:0006520,GO:0006525,GO:0006526,GO:0006575,GO:0006807,GO:0008150,GO:0008152,GO:0008652,GO:0009058,GO:0009064,GO:0009084,GO:0009987,GO:0016053,GO:0016874,GO:0016879,GO:0019627,GO:0019752,GO:0034641,GO:0043436,GO:0043603,GO:0043604,GO:0044237,GO:0044238,GO:0044249,GO:0044271,GO:0044281,GO:…	6.3.4.5	ko:K01940	ko00220,ko00250,ko01100,ko01110,ko01130,ko01230,ko05418,map00220,map00250,map01100,map01110,map01130,map01230,map05418	M00029,M00844,M00845	R01954	RC00380,RC00629	ko00000,ko00001,ko00002,ko01000,ko04147	-	-	-	Arginosuc_synth
http://gbol.life/0.1/Neo_07/contig_1_pilon/gene/1100715-1100906	1437448.AZRT01000048_gene24	8.29e-16	74.7	COG0492@1|root,COG0492@2|Bacteria,1MW14@1224|Proteobacteria,2TSKU@28211|Alphaproteobacteria,1J36X@118882|Brucellaceae	28211|Alphaproteobacteria	O	ferredoxin--NADP reductase	MA20_08170	-	1.8.1.9	ko:K00384	ko00450,map00450	-	R02016,R03596,R09372	RC00013,RC02518,RC02873	ko00000,ko00001,ko01000	-	-	-	Pyr_redox_2,Pyr_redox_3
http://gbol.life/0.1/Neo_07/contig_1_pilon/gene/1103631-1104065	391036.EHF_0578	1.34e-50	171.0	COG0492@1|root,COG0492@2|Bacteria,1MW14@1224|Proteobacteria,2TSKU@28211|Alphaproteobacteria,47EYP@766|Rickettsiales	766|Rickettsiales	C	reductase	trxB2	-	1.8.1.9	ko:K00384	ko00450,map00450	-	R02016,R03596,R09372	RC00013,RC02518,RC02873	ko00000,ko00001,ko01000	-	-	-	Pyr_redox_2,Pyr_redox_3
http://gbol.life/0.1/Neo_07/contig_1_pilon/gene/1104216-1105445	254945.Erum3800	4.03e-168	484.0	COG1364@1|root,COG1364@2|Bacteria,1MU0T@1224|Proteobacteria,2TS98@28211|Alphaproteobacteria	28211|Alphaproteobacteria	E	Catalyzes two activities which are involved in the cyclic version of arginine biosynthesis the synthesis of N- acetylglutamate from glutamate and acetyl-CoA as the acetyl donor, and of ornithine by transacetylation between N(2)-acetylornithine and glutamate	argJ	GO:0003674,GO:0003824,GO:0004042,GO:0004358,GO:0006082,GO:0006520,GO:0006525,GO:0006526,GO:0006591,GO:0006592,GO:0006807,GO:0008080,GO:0008150,GO:0008152,GO:0008652,GO:0009058,GO:0009064,GO:0009084,GO:0009987,GO:0016053,GO:0016407,GO:0016410,GO:0016740,GO:0016746,GO:0016747,GO:0019752,GO:0043436,GO:0044237,GO:0044238,GO:0044249,GO:0044281,GO:0044283,GO:0046394,GO:0071704,GO:1901564,GO:1901566,GO:…	2.3.1.1,2.3.1.35	ko:K00620	ko00220,ko01100,ko01110,ko01130,ko01210,ko01230,map00220,map01100,map01110,map01130,map01210,map01230	M00028	R00259,R02282	RC00004,RC00064	ko00000,ko00001,ko00002,ko01000	-	-	-	ArgJ
http://gbol.life/0.1/Neo_07/contig_1_pilon/gene/1105445-1106254	205920.ECH_0675	1.26e-121	355.0	COG0708@1|root,COG0708@2|Bacteria,1MVII@1224|Proteobacteria,2TR5J@28211|Alphaproteobacteria,47F6W@766|Rickettsiales	766|Rickettsiales	L	Exodeoxyribonuclease III	xth	-	3.1.11.2	ko:K01142	ko03410,map03410	-	-	-	ko00000,ko00001,ko01000,ko03400	-	-	-	Exo_endo_phos
http://gbol.life/0.1/Neo_07/contig_1_pilon/gene/1106221-1106820	205920.ECH_0643	1.26e-54	179.0	COG1714@1|root,COG1714@2|Bacteria,1MZAD@1224|Proteobacteria,2UM11@28211|Alphaproteobacteria,47GSG@766|Rickettsiales	766|Rickettsiales	S	RDD family	-	-	-	-	-	-	-	-	-	-	-	-	RDD
http://gbol.life/0.1/Neo_07/contig_1_pilon/gene/1107285-1108229	254945.Erum4090	8.28e-149	427.0	COG0039@1|root,COG0039@2|Bacteria,1MV57@1224|Proteobacteria,2TSV6@28211|Alphaproteobacteria,47EYA@766|Rickettsiales	766|Rickettsiales	C	Catalyzes the reversible oxidation of malate to oxaloacetate	mdh	GO:0003674,GO:0003824,GO:0006082,GO:0006091,GO:0006099,GO:0006101,GO:0008150,GO:0008152,GO:0009060,GO:0009987,GO:0015980,GO:0016491,GO:0016614,GO:0016615,GO:0016616,GO:0016999,GO:0017144,GO:0019752,GO:0030060,GO:0043436,GO:0044237,GO:0044238,GO:0044281,GO:0045333,GO:0055114,GO:0071704,GO:0072350	1.1.1.37	ko:K00024	ko00020,ko00270,ko00620,ko00630,ko00680,ko00710,ko00720,ko01100,ko01110,ko01120,ko01130,ko01200,map00020,map00270,map00620,map00630,map00680,map00710,map00720,map01100,map01110,map01120,map01130,map01200	M00009,M00011,M00012,M00168,M00173,M00346,M00374,M00620,M00740	R00342,R07136	RC00031	ko00000,ko00001,ko00002,ko01000	-	-	-	Ldh_1_C,Ldh_1_N
http://gbol.life/0.1/Neo_07/contig_1_pilon/gene/110787-111164	391036.EHF_0378	7.72e-69	209.0	COG0100@1|root,COG0100@2|Bacteria,1RD0A@1224|Proteobacteria,2U717@28211|Alphaproteobacteria,47FJJ@766|Rickettsiales	766|Rickettsiales	J	Located on the platform of the 30S subunit, it bridges several disparate RNA helices of the 16S rRNA. Forms part of the Shine-Dalgarno cleft in the 70S ribosome	rpsK	-	-	ko:K02948	ko03010,map03010	M00178,M00179	-	-	br01610,ko00000,ko00001,ko00002,ko03011	-	-	-	Ribosomal_S11
http://gbol.life/0.1/Neo_07/contig_1_pilon/gene/1108872-1109330	254945.Erum4100	2.94e-66	205.0	COG0698@1|root,COG0698@2|Bacteria,1RHBF@1224|Proteobacteria,2U94R@28211|Alphaproteobacteria,47FGR@766|Rickettsiales	766|Rickettsiales	G	Ribose 5-phosphate isomerase	rpiB	-	5.3.1.6	ko:K01808	ko00030,ko00051,ko00710,ko01100,ko01110,ko01120,ko01130,ko01200,ko01230,map00030,map00051,map00710,map01100,map01110,map01120,map01130,map01200,map01230	M00004,M00007,M00165,M00167	R01056,R09030	RC00376,RC00434	ko00000,ko00001,ko00002,ko01000	-	-	-	LacAB_rpiB
http://gbol.life/0.1/Neo_07/contig_1_pilon/gene/1109314-1110027	391036.EHF_0566	5.41e-93	280.0	COG2227@1|root,COG2227@2|Bacteria,1MU89@1224|Proteobacteria,2TRIK@28211|Alphaproteobacteria,47F68@766|Rickettsiales	766|Rickettsiales	H	O-methyltransferase that catalyzes the 2 O-methylation steps in the ubiquinone biosynthetic pathway	ubiG	-	2.1.1.222,2.1.1.64	ko:K00568	ko00130,ko01100,ko01110,map00130,map01100,map01110	M00117	R04988,R05614,R08769,R08781	RC00003,RC00392,RC01895	ko00000,ko00001,ko00002,ko01000	-	-	-	LacAB_rpiB,Methyltransf_11,Methyltransf_23
http://gbol.life/0.1/Neo_07/contig_1_pilon/gene/1110308-1111336	391036.EHF_0578	1.13e-161	462.0	COG0492@1|root,COG0492@2|Bacteria,1MW14@1224|Proteobacteria,2TSKU@28211|Alphaproteobacteria,47EYP@766|Rickettsiales	766|Rickettsiales	C	reductase	trxB2	-	1.8.1.9	ko:K00384	ko00450,map00450	-	R02016,R03596,R09372	RC00013,RC02518,RC02873	ko00000,ko00001,ko01000	-	-	-	Pyr_redox_2,Pyr_redox_3
http://gbol.life/0.1/Neo_07/contig_1_pilon/gene/1111420-1112751	212042.APH_0705	1.75e-169	490.0	COG0312@1|root,COG0312@2|Bacteria,1MUVW@1224|Proteobacteria,2TSAV@28211|Alphaproteobacteria,47FYZ@766|Rickettsiales	766|Rickettsiales	S	PmbA protein	pmbA	-	-	ko:K03592	-	-	-	-	ko00000,ko01002	-	-	-	PmbA_TldD
http://gbol.life/0.1/Neo_07/contig_1_pilon/gene/111180-111551	254945.Erum5870	1.58e-69	211.0	COG0099@1|root,COG0099@2|Bacteria,1RD1G@1224|Proteobacteria,2U73D@28211|Alphaproteobacteria,47FEA@766|Rickettsiales	766|Rickettsiales	J	Located at the top of the head of the 30S subunit, it contacts several helices of the 16S rRNA. In the 70S ribosome it contacts the 23S rRNA (bridge B1a) and protein L5 of the 50S subunit (bridge B1b), connecting the 2 subunits	rpsM	-	-	ko:K02952	ko03010,map03010	M00178,M00179	-	-	br01610,ko00000,ko00001,ko00002,ko03011	-	-	-	Ribosomal_S13
http://gbol.life/0.1/Neo_07/contig_1_pilon/gene/1112764-1113342	205920.ECH_0651	4.15e-72	223.0	COG0302@1|root,COG0302@2|Bacteria,1MY3N@1224|Proteobacteria,2TSZI@28211|Alphaproteobacteria,47FDG@766|Rickettsiales	766|Rickettsiales	F	GTP cyclohydrolase	folE	-	3.5.4.16	ko:K01495	ko00790,ko01100,map00790,map01100	M00126,M00841,M00842,M00843	R00428,R04639,R05046,R05048	RC00263,RC00294,RC00323,RC00945,RC01188	ko00000,ko00001,ko00002,ko01000	-	-	-	GTP_cyclohydroI
http://gbol.life/0.1/Neo_07/contig_1_pilon/gene/1113339-1114172	269484.Ecaj_0388	3.65e-84	260.0	COG0224@1|root,COG0224@2|Bacteria,1MU28@1224|Proteobacteria,2TR11@28211|Alphaproteobacteria,47F6G@766|Rickettsiales	766|Rickettsiales	C	Produces ATP from ADP in the presence of a proton gradient across the membrane. The gamma chain is believed to be important in regulating ATPase activity and the flow of protons through the CF(0) complex	atpG	-	-	ko:K02115	ko00190,ko00195,ko01100,map00190,map00195,map01100	M00157	-	-	ko00000,ko00001,ko00002,ko00194	3.A.2.1	-	-	ATP-synt
http://gbol.life/0.1/Neo_07/contig_1_pilon/gene/111611-112267	391036.EHF_0376	3.03e-71	223.0	COG0563@1|root,COG0563@2|Bacteria,1MXCZ@1224|Proteobacteria,2TT6A@28211|Alphaproteobacteria,47FHZ@766|Rickettsiales	766|Rickettsiales	F	Catalyzes the reversible transfer of the terminal phosphate group between ATP and AMP. Plays an important role in cellular energy homeostasis and in adenine nucleotide metabolism	adk	-	2.7.4.3	ko:K00939	ko00230,ko00730,ko01100,ko01110,ko01130,map00230,map00730,map01100,map01110,map01130	M00049	R00127,R01547,R11319	RC00002	ko00000,ko00001,ko00002,ko01000,ko04147	-	-	-	ADK,ADK_lid
http://gbol.life/0.1/Neo_07/contig_1_pilon/gene/112264-113568	254945.Erum5890	1.07e-241	672.0	COG0201@1|root,COG0201@2|Bacteria,1MVU7@1224|Proteobacteria,2TQMT@28211|Alphaproteobacteria,47EWF@766|Rickettsiales	766|Rickettsiales	U	The central subunit of the protein translocation channel SecYEG. Consists of two halves formed by TMs 1-5 and 6-10. These two domains form a lateral gate at the front which open onto the bilayer between TMs 2 and 7, and are clamped together by SecE at the back. The channel is closed by both a pore ring composed of hydrophobic SecY resides and a short helix (helix 2A) on the extracellular side of …	secY	-	-	ko:K03076	ko02024,ko03060,ko03070,map02024,map03060,map03070	M00335	-	-	ko00000,ko00001,ko00002,ko02044	3.A.5	-	-	SecY
http://gbol.life/0.1/Neo_07/contig_1_pilon/gene/1128781-1129353	391036.EHF_0583	1.04e-53	176.0	COG1544@1|root,COG1544@2|Bacteria	2|Bacteria	J	regulation of translation	hpf	GO:0003674,GO:0005488,GO:0005575,GO:0005618,GO:0005622,GO:0005623,GO:0005737,GO:0005829,GO:0005840,GO:0005886,GO:0006417,GO:0006446,GO:0006448,GO:0006950,GO:0008150,GO:0009266,GO:0009409,GO:0009628,GO:0009889,GO:0009890,GO:0009892,GO:0010468,GO:0010556,GO:0010558,GO:0010605,GO:0010608,GO:0010629,GO:0015935,GO:0016020,GO:0017148,GO:0019222,GO:0022626,GO:0022627,GO:0030312,GO:0031323,GO:0031324,GO:…	-	ko:K05808,ko:K05809	-	-	-	-	ko00000,ko03009	-	-	-	Ribosom_S30AE_C,Ribosomal_S30AE
http://gbol.life/0.1/Neo_07/contig_1_pilon/gene/1129591-1130472	254945.Erum3960	6.41e-141	405.0	COG0568@1|root,COG0568@2|Bacteria,1MVWR@1224|Proteobacteria,2TR9Q@28211|Alphaproteobacteria,47F1S@766|Rickettsiales	766|Rickettsiales	K	Sigma factors are initiation factors that promote the attachment of RNA polymerase to specific initiation sites and are then released	rpoH	-	-	ko:K03089	-	-	-	-	ko00000,ko03021	-	-	-	Sigma70_r1_2,Sigma70_r2,Sigma70_r4
http://gbol.life/0.1/Neo_07/contig_1_pilon/gene/1130466-1130975	574556.ACIS_00672	8.35e-41	142.0	COG5342@1|root,COG5342@2|Bacteria,1PVT7@1224|Proteobacteria,2VA6G@28211|Alphaproteobacteria,47GKP@766|Rickettsiales	766|Rickettsiales	S	invasion associated locus B	-	-	-	-	-	-	-	-	-	-	-	-	-
http://gbol.life/0.1/Neo_07/contig_1_pilon/gene/1130969-1131196	574556.ACIS_00720	2.47e-15	72.0	COG2919@1|root,COG2919@2|Bacteria	2|Bacteria	D	cell cycle	MA20_41765	-	-	-	-	-	-	-	-	-	-	-	DivIC
http://gbol.life/0.1/Neo_07/contig_1_pilon/gene/1131382-1131510	269484.Ecaj_0384	3.35e-19	78.2	COG0257@1|root,COG0257@2|Bacteria,1NGBJ@1224|Proteobacteria,2VB37@28211|Alphaproteobacteria,47FTM@766|Rickettsiales	766|Rickettsiales	J	structural constituent of ribosome	rpmJ	-	-	ko:K02919	ko03010,map03010	M00178	-	-	br01610,ko00000,ko00001,ko00002,ko03011	-	-	-	Ribosomal_L36
http://gbol.life/0.1/Neo_07/contig_1_pilon/gene/1134257-1135522	269484.Ecaj_0376	4.11e-178	510.0	COG0161@1|root,COG0161@2|Bacteria,1MU2N@1224|Proteobacteria,2TQND@28211|Alphaproteobacteria,47ETQ@766|Rickettsiales	766|Rickettsiales	H	Belongs to the class-III pyridoxal-phosphate-dependent aminotransferase family	bioA	-	2.6.1.62	ko:K00833	ko00780,ko01100,map00780,map01100	M00123,M00573,M00577	R03231	RC00006,RC00887	ko00000,ko00001,ko00002,ko01000,ko01007	-	-	-	Aminotran_3
http://gbol.life/0.1/Neo_07/contig_1_pilon/gene/113583-114023	254945.Erum5900	1.35e-65	203.0	COG0200@1|root,COG0200@2|Bacteria,1RDC8@1224|Proteobacteria,2U79D@28211|Alphaproteobacteria,47FGQ@766|Rickettsiales	766|Rickettsiales	J	binds to the 23S rRNA	rplO	-	-	ko:K02876	ko03010,map03010	M00178,M00179	-	-	br01610,ko00000,ko00001,ko00002,ko03011	-	-	-	Ribosomal_L27A
http://gbol.life/0.1/Neo_07/contig_1_pilon/gene/1136629-1138038	391036.EHF_0593	4.08e-222	625.0	COG5362@1|root,COG5410@1|root,COG5362@2|Bacteria,COG5410@2|Bacteria,1NKZK@1224|Proteobacteria,2U0EG@28211|Alphaproteobacteria,47F4A@766|Rickettsiales	766|Rickettsiales	S	hmm tigr01630	-	-	-	-	-	-	-	-	-	-	-	-	Terminase_6C
http://gbol.life/0.1/Neo_07/contig_1_pilon/gene/1140117-1140671	254945.Erum3930	2.56e-68	213.0	2AJ3M@1|root,319N0@2|Bacteria,1Q39Q@1224|Proteobacteria,2UKWC@28211|Alphaproteobacteria,47FRA@766|Rickettsiales	766|Rickettsiales	S	Phage gp6-like head-tail connector protein	-	-	-	-	-	-	-	-	-	-	-	-	Phage_connect_1
http://gbol.life/0.1/Neo_07/contig_1_pilon/gene/114047-114571	254945.Erum5910	7.35e-104	302.0	COG0098@1|root,COG0098@2|Bacteria,1MUS4@1224|Proteobacteria,2TSRI@28211|Alphaproteobacteria,47FBU@766|Rickettsiales	766|Rickettsiales	J	Belongs to the universal ribosomal protein uS5 family	rpsE	-	-	ko:K02988	ko03010,map03010	M00178,M00179	-	-	br01610,ko00000,ko00001,ko00002,ko03011	-	-	-	Ribosomal_S5,Ribosomal_S5_C
http://gbol.life/0.1/Neo_07/contig_1_pilon/gene/1141460-1144579	254945.Erum3850	0.0	1450.0	COG0506@1|root,COG4230@1|root,COG0506@2|Bacteria,COG4230@2|Bacteria,1MV93@1224|Proteobacteria,2TQPT@28211|Alphaproteobacteria,47F1J@766|Rickettsiales	766|Rickettsiales	C	Oxidizes proline to glutamate for use as a carbon and nitrogen source	putA	-	1.2.1.88,1.5.5.2	ko:K13821	ko00250,ko00330,ko01100,ko01110,ko01130,map00250,map00330,map01100,map01110,map01130	-	R00245,R00707,R00708,R01253,R04444,R04445,R05051	RC00080,RC00083,RC00216,RC00242,RC00255	ko00000,ko00001,ko01000,ko03000	-	-	-	Aldedh,Pro_dh,Pro_dh-DNA_bdg
http://gbol.life/0.1/Neo_07/contig_1_pilon/gene/1144807-1145538	212042.APH_0668	1.3e-115	337.0	COG1028@1|root,COG1028@2|Bacteria,1MU6X@1224|Proteobacteria,2TQZG@28211|Alphaproteobacteria,47EY4@766|Rickettsiales	766|Rickettsiales	IQ	dehydrogenases with different specificities (related to short-chain alcohol)	fabG	GO:0000166,GO:0003674,GO:0003824,GO:0004312,GO:0004316,GO:0005488,GO:0006082,GO:0006629,GO:0006631,GO:0006633,GO:0008150,GO:0008152,GO:0008610,GO:0009058,GO:0009987,GO:0016053,GO:0016491,GO:0016614,GO:0016616,GO:0016740,GO:0016746,GO:0016747,GO:0019752,GO:0030497,GO:0032787,GO:0036094,GO:0043436,GO:0044237,GO:0044238,GO:0044249,GO:0044255,GO:0044281,GO:0044283,GO:0046394,GO:0048037,GO:0050661,GO:…	1.1.1.100	ko:K00059	ko00061,ko00333,ko00780,ko01040,ko01100,ko01130,ko01212,map00061,map00333,map00780,map01040,map01100,map01130,map01212	M00083,M00572	R04533,R04534,R04536,R04543,R04566,R04953,R04964,R07759,R07763,R10116,R10120,R11671	RC00029,RC00117	ko00000,ko00001,ko00002,ko01000,ko01004	-	-	-	adh_short_C2
http://gbol.life/0.1/Neo_07/contig_1_pilon/gene/114583-114948	254945.Erum5920	3.03e-43	144.0	COG0256@1|root,COG0256@2|Bacteria,1RGY7@1224|Proteobacteria,2U9A6@28211|Alphaproteobacteria,47FJ0@766|Rickettsiales	766|Rickettsiales	J	This is one of the proteins that binds and probably mediates the attachment of the 5S RNA into the large ribosomal subunit, where it forms part of the central protuberance	rplR	-	-	ko:K02881	ko03010,map03010	M00178,M00179	-	-	br01610,ko00000,ko00001,ko00002,ko03011	-	-	-	Ribosomal_L18p
http://gbol.life/0.1/Neo_07/contig_1_pilon/gene/1146864-1147544	574556.ACIS_00725	2.4e-83	256.0	COG0797@1|root,COG0797@2|Bacteria,1MZ8S@1224|Proteobacteria,2TUER@28211|Alphaproteobacteria,47FIP@766|Rickettsiales	766|Rickettsiales	M	Lytic transglycosylase with a strong preference for naked glycan strands that lack stem peptides	rlpA	-	-	ko:K03642	-	-	-	-	ko00000	-	-	-	DPBB_1,SPOR
http://gbol.life/0.1/Neo_07/contig_1_pilon/gene/1147600-1148634	269484.Ecaj_0395	3.2e-160	459.0	COG0533@1|root,COG0533@2|Bacteria,1MU6S@1224|Proteobacteria,2TSF7@28211|Alphaproteobacteria,47ET7@766|Rickettsiales	766|Rickettsiales	J	Required for the formation of a threonylcarbamoyl group on adenosine at position 37 (t(6)A37) in tRNAs that read codons beginning with adenine. Is involved in the transfer of the threonylcarbamoyl moiety of threonylcarbamoyl-AMP (TC-AMP) to the N6 group of A37, together with TsaE and TsaB. TsaD likely plays a direct catalytic role in this reaction	tsaD	-	2.3.1.234	ko:K01409	-	-	R10648	RC00070,RC00416	ko00000,ko01000,ko03016	-	-	-	Peptidase_M22
http://gbol.life/0.1/Neo_07/contig_1_pilon/gene/1148642-1149607	205920.ECH_0645	3.28e-136	396.0	COG2358@1|root,COG2358@2|Bacteria,1MXW1@1224|Proteobacteria,2TSK2@28211|Alphaproteobacteria,47FIM@766|Rickettsiales	766|Rickettsiales	S	transport system periplasmic component	imp	-	-	ko:K07080	-	-	-	-	ko00000	-	-	-	NMT1_3
http://gbol.life/0.1/Neo_07/contig_1_pilon/gene/1149618-1150337	205920.ECH_0646	6.58e-90	272.0	COG0149@1|root,COG0149@2|Bacteria,1MWK5@1224|Proteobacteria,2TS6I@28211|Alphaproteobacteria,47FEY@766|Rickettsiales	766|Rickettsiales	G	Involved in the gluconeogenesis. Catalyzes stereospecifically the conversion of dihydroxyacetone phosphate (DHAP) to D-glyceraldehyde-3-phosphate (G3P)	tpiA	-	5.3.1.1	ko:K01803	ko00010,ko00051,ko00562,ko00710,ko01100,ko01110,ko01120,ko01130,ko01200,ko01230,map00010,map00051,map00562,map00710,map01100,map01110,map01120,map01130,map01200,map01230	M00001,M00002,M00003	R01015	RC00423	ko00000,ko00001,ko00002,ko01000,ko04147	-	-	-	TIM
http://gbol.life/0.1/Neo_07/contig_1_pilon/gene/114965-115504	254945.Erum5930	3.69e-62	197.0	COG0097@1|root,COG0097@2|Bacteria,1R9YZ@1224|Proteobacteria,2TV09@28211|Alphaproteobacteria,47FCI@766|Rickettsiales	766|Rickettsiales	J	This protein binds to the 23S rRNA, and is important in its secondary structure. It is located near the subunit interface in the base of the L7 L12 stalk, and near the tRNA binding site of the peptidyltransferase center	rplF	-	-	ko:K02933	ko03010,map03010	M00178,M00179	-	-	br01610,ko00000,ko00001,ko00002,ko03011	-	-	-	Ribosomal_L6
http://gbol.life/0.1/Neo_07/contig_1_pilon/gene/1150603-1151397	391036.EHF_0577	3.08e-102	305.0	COG0030@1|root,COG0030@2|Bacteria,1MVNU@1224|Proteobacteria,2TRD9@28211|Alphaproteobacteria,47F8R@766|Rickettsiales	766|Rickettsiales	J	Specifically dimethylates two adjacent adenosines (A1518 and A1519) in the loop of a conserved hairpin near the 3'-end of 16S rRNA in the 30S particle. May play a critical role in biogenesis of 30S subunits	ksgA	-	2.1.1.182	ko:K02528	-	-	R10716	RC00003,RC03257	ko00000,ko01000,ko03009	-	-	-	RrnaAD
http://gbol.life/0.1/Neo_07/contig_1_pilon/gene/1151492-1153222	391036.EHF_0480	3.91e-274	766.0	COG0018@1|root,COG0018@2|Bacteria,1MU4J@1224|Proteobacteria,2TS3Y@28211|Alphaproteobacteria,47F2D@766|Rickettsiales	766|Rickettsiales	J	Arginyl-tRNA synthetase	argS	-	6.1.1.19	ko:K01887	ko00970,map00970	M00359,M00360	R03646	RC00055,RC00523	ko00000,ko00001,ko00002,ko01000,ko01007,ko03016,ko03029	-	-	-	Arg_tRNA_synt_N,DALR_1,tRNA-synt_1d
http://gbol.life/0.1/Neo_07/contig_1_pilon/gene/1153761-1154477	269484.Ecaj_0499	1.04e-85	261.0	COG1381@1|root,COG1381@2|Bacteria,1MVEJ@1224|Proteobacteria,2TTYW@28211|Alphaproteobacteria,47FCJ@766|Rickettsiales	766|Rickettsiales	L	Involved in DNA repair and RecF pathway recombination	recO	-	-	ko:K03584	ko03440,map03440	-	-	-	ko00000,ko00001,ko03400	-	-	-	RecO_C,RecO_N
http://gbol.life/0.1/Neo_07/contig_1_pilon/gene/115517-115915	269484.Ecaj_0598	3.82e-63	196.0	COG0096@1|root,COG0096@2|Bacteria,1RDG3@1224|Proteobacteria,2U6ZH@28211|Alphaproteobacteria,47FFI@766|Rickettsiales	766|Rickettsiales	J	One of the primary rRNA binding proteins, it binds directly to 16S rRNA central domain where it helps coordinate assembly of the platform of the 30S subunit	rpsH	-	-	ko:K02994	ko03010,map03010	M00178,M00179	-	-	br01610,ko00000,ko00001,ko00002,ko03011	-	-	-	Ribosomal_S8
http://gbol.life/0.1/Neo_07/contig_1_pilon/gene/1156001-1156666	391036.EHF_0476	2.64e-97	290.0	COG0293@1|root,COG0293@2|Bacteria,1MW1C@1224|Proteobacteria,2TSBW@28211|Alphaproteobacteria,47F9V@766|Rickettsiales	766|Rickettsiales	J	Specifically methylates the uridine in position 2552 of 23S rRNA at the 2'-O position of the ribose in the fully assembled 50S ribosomal subunit	ftsJ	-	2.1.1.166	ko:K02427	-	-	-	-	ko00000,ko01000,ko03009	-	-	-	FtsJ
http://gbol.life/0.1/Neo_07/contig_1_pilon/gene/1157537-1159036	205920.ECH_0532	5.05e-212	602.0	COG0606@1|root,COG0606@2|Bacteria,1MU4R@1224|Proteobacteria,2TQU6@28211|Alphaproteobacteria,47EUA@766|Rickettsiales	766|Rickettsiales	O	Magnesium chelatase, subunit ChlI C-terminal	-	-	-	ko:K07391	-	-	-	-	ko00000	-	-	-	ChlI,Mg_chelatase,Mg_chelatase_C
http://gbol.life/0.1/Neo_07/contig_1_pilon/gene/115935-116240	391036.EHF_0369	1.63e-54	171.0	COG0199@1|root,COG0199@2|Bacteria,1MZDT@1224|Proteobacteria,2UC01@28211|Alphaproteobacteria,47FKZ@766|Rickettsiales	766|Rickettsiales	J	Binds 16S rRNA, required for the assembly of 30S particles and may also be responsible for determining the conformation of the 16S rRNA at the A site	rpsN	-	-	ko:K02954	ko03010,map03010	M00178,M00179	-	-	br01610,ko00000,ko00001,ko00002,ko03011	-	-	-	Ribosomal_S14
http://gbol.life/0.1/Neo_07/contig_1_pilon/gene/1159559-1160059	269484.Ecaj_0406	8.18e-43	157.0	COG0443@1|root,COG0443@2|Bacteria,1MVQI@1224|Proteobacteria,2U258@28211|Alphaproteobacteria,47F16@766|Rickettsiales	766|Rickettsiales	O	Chaperone involved in the maturation of iron-sulfur cluster-containing proteins. Has a low intrinsic ATPase activity which is markedly stimulated by HscB	hscA	-	-	ko:K04044	-	-	-	-	ko00000,ko03110	1.A.33	-	-	HSP70
http://gbol.life/0.1/Neo_07/contig_1_pilon/gene/1160077-1160430	254945.Erum4200	7.78e-66	201.0	COG0633@1|root,COG0633@2|Bacteria,1RHDC@1224|Proteobacteria,2U97J@28211|Alphaproteobacteria,47FCR@766|Rickettsiales	766|Rickettsiales	C	Ferredoxin	fdxB	-	-	ko:K04755	-	-	-	-	ko00000	-	-	-	Fer2
http://gbol.life/0.1/Neo_07/contig_1_pilon/gene/1161565-1162383	205920.ECH_0529	1.05e-119	350.0	COG1295@1|root,COG1295@2|Bacteria,1MXQA@1224|Proteobacteria,2TTN5@28211|Alphaproteobacteria,47F7W@766|Rickettsiales	766|Rickettsiales	S	Ribonuclease, BN	rbn	-	-	ko:K07058	-	-	-	-	ko00000	-	-	-	Virul_fac_BrkB
http://gbol.life/0.1/Neo_07/contig_1_pilon/gene/1162443-1163402	391036.EHF_0472	4.72e-133	387.0	COG0611@1|root,COG0611@2|Bacteria,1MU9X@1224|Proteobacteria,2TTI6@28211|Alphaproteobacteria,47GAB@766|Rickettsiales	766|Rickettsiales	H	Catalyzes the ATP-dependent phosphorylation of thiamine- monophosphate (TMP) to form thiamine-pyrophosphate (TPP), the active form of vitamin B1	thiL	-	2.7.4.16	ko:K00946	ko00730,ko01100,map00730,map01100	M00127	R00617	RC00002	ko00000,ko00001,ko00002,ko01000	-	-	-	AIRS,AIRS_C
http://gbol.life/0.1/Neo_07/contig_1_pilon/gene/116250-116783	205920.ECH_0421	1.86e-103	301.0	COG0094@1|root,COG0094@2|Bacteria,1MUU9@1224|Proteobacteria,2TQPF@28211|Alphaproteobacteria,47F90@766|Rickettsiales	766|Rickettsiales	J	This is 1 of the proteins that binds and probably mediates the attachment of the 5S RNA into the large ribosomal subunit, where it forms part of the central protuberance. In the 70S ribosome it contacts protein S13 of the 30S subunit (bridge B1b), connecting the 2 subunits	rplE	-	-	ko:K02931	ko03010,map03010	M00178,M00179	-	-	br01610,ko00000,ko00001,ko00002,ko03011	-	-	-	Ribosomal_L5,Ribosomal_L5_C
http://gbol.life/0.1/Neo_07/contig_1_pilon/gene/1163793-1164476	254945.Erum4990	9.83e-106	311.0	COG0847@1|root,COG0847@2|Bacteria,1MV8Z@1224|Proteobacteria,2TTFF@28211|Alphaproteobacteria,47FA0@766|Rickettsiales	766|Rickettsiales	L	DNA polymerase III is a complex, multichain enzyme responsible for most of the replicative synthesis in bacteria. The epsilon subunit contain the editing function and is a proofreading 3'-5' exonuclease	dnaQ	-	2.7.7.7	ko:K02342	ko00230,ko00240,ko01100,ko03030,ko03430,ko03440,map00230,map00240,map01100,map03030,map03430,map03440	M00260	R00375,R00376,R00377,R00378	RC02795	ko00000,ko00001,ko00002,ko01000,ko03032,ko03400	-	-	-	RNase_T
http://gbol.life/0.1/Neo_07/contig_1_pilon/gene/1164466-1164987	205920.ECH_0615	1.1e-74	228.0	COG1905@1|root,COG1905@2|Bacteria,1MWS2@1224|Proteobacteria,2TSEJ@28211|Alphaproteobacteria,47F8V@766|Rickettsiales	766|Rickettsiales	C	NDH-1 shuttles electrons from NADH, via FMN and iron- sulfur (Fe-S) centers, to quinones in the respiratory chain. Couples the redox reaction to proton translocation (for every two electrons transferred, four hydrogen ions are translocated across the cytoplasmic membrane), and thus conserves the redox energy in a proton gradient (By similarity)	nuoE	-	1.6.5.3,1.6.99.3	ko:K00334,ko:K03943	ko00190,ko01100,ko04714,ko04723,ko04932,ko05010,ko05012,ko05016,map00190,map01100,map04714,map04723,map04932,map05010,map05012,map05016	M00143,M00144	R11945	RC00061	ko00000,ko00001,ko00002,ko01000	3.D.1,3.D.1.6	-	-	2Fe-2S_thioredx
http://gbol.life/0.1/Neo_07/contig_1_pilon/gene/1164984-1166165	234826.AM623	5.3e-253	697.0	COG0649@1|root,COG0649@2|Bacteria,1MVIN@1224|Proteobacteria,2TQZ0@28211|Alphaproteobacteria,47ET3@766|Rickettsiales	766|Rickettsiales	C	NDH-1 shuttles electrons from NADH, via FMN and iron- sulfur (Fe-S) centers, to quinones in the respiratory chain. The immediate electron acceptor for the enzyme in this species is believed to be ubiquinone. Couples the redox reaction to proton translocation (for every two electrons transferred, four hydrogen ions are translocated across the cytoplasmic membrane), and thus conserves the redox ene…	nuoD	-	1.6.5.3	ko:K00333	ko00190,ko01100,map00190,map01100	M00144	R11945	RC00061	ko00000,ko00001,ko00002,ko01000	3.D.1	-	-	Complex1_49kDa
http://gbol.life/0.1/Neo_07/contig_1_pilon/gene/1166945-1167661	254945.Erum4420	3.42e-151	433.0	COG0649@1|root,COG0649@2|Bacteria,1MVIN@1224|Proteobacteria,2TQZ0@28211|Alphaproteobacteria,47ET3@766|Rickettsiales	766|Rickettsiales	C	NDH-1 shuttles electrons from NADH, via FMN and iron- sulfur (Fe-S) centers, to quinones in the respiratory chain. The immediate electron acceptor for the enzyme in this species is believed to be ubiquinone. Couples the redox reaction to proton translocation (for every two electrons transferred, four hydrogen ions are translocated across the cytoplasmic membrane), and thus conserves the redox ene…	nuoD	-	1.6.5.3	ko:K00333	ko00190,ko01100,map00190,map01100	M00144	R11945	RC00061	ko00000,ko00001,ko00002,ko01000	3.D.1	-	-	Complex1_49kDa
http://gbol.life/0.1/Neo_07/contig_1_pilon/gene/1167703-1168773	269484.Ecaj_0422	1.97e-199	559.0	COG1005@1|root,COG1005@2|Bacteria,1MU2R@1224|Proteobacteria,2TS09@28211|Alphaproteobacteria,47EYG@766|Rickettsiales	766|Rickettsiales	C	NDH-1 shuttles electrons from NADH, via FMN and iron- sulfur (Fe-S) centers, to quinones in the respiratory chain. The immediate electron acceptor for the enzyme in this species is believed to be ubiquinone. Couples the redox reaction to proton translocation (for every two electrons transferred, four hydrogen ions are translocated across the cytoplasmic membrane), and thus conserves the redox ene…	nuoH	-	1.6.5.3	ko:K00337	ko00190,ko01100,map00190,map01100	M00144	R11945	RC00061	ko00000,ko00001,ko00002,ko01000	3.D.1	-	-	NADHdh
http://gbol.life/0.1/Neo_07/contig_1_pilon/gene/116792-117118	254945.Erum5970	2.5e-41	139.0	COG0198@1|root,COG0198@2|Bacteria,1MZQD@1224|Proteobacteria,2UC6Y@28211|Alphaproteobacteria,47FJT@766|Rickettsiales	766|Rickettsiales	J	One of two assembly initiator proteins, it binds directly to the 5'-end of the 23S rRNA, where it nucleates assembly of the 50S subunit	rplX	-	-	ko:K02895	ko03010,map03010	M00178,M00179	-	-	br01610,ko00000,ko00001,ko00002,ko03011	-	-	-	KOW,ribosomal_L24
http://gbol.life/0.1/Neo_07/contig_1_pilon/gene/1168780-1170831	205920.ECH_0618	0.0	1014.0	COG1034@1|root,COG1034@2|Bacteria,1P8MN@1224|Proteobacteria,2TS97@28211|Alphaproteobacteria,47F11@766|Rickettsiales	766|Rickettsiales	C	NADH dehydrogenase NADH ubiquinone oxidoreductase 75 kD subunit (chain G)	nuoG	-	1.6.5.3	ko:K00336	ko00190,ko01100,map00190,map01100	M00144	R11945	RC00061	ko00000,ko00001,ko00002,ko01000	3.D.1	-	-	Fer2_4,Molybdopterin,NADH-G_4Fe-4S_3,NADH_dhqG_C
http://gbol.life/0.1/Neo_07/contig_1_pilon/gene/1170844-1171059	391036.EHF_0550	7e-29	104.0	2EV1K@1|root,33NGP@2|Bacteria,1NQ8R@1224|Proteobacteria,2UKZ4@28211|Alphaproteobacteria,47FTC@766|Rickettsiales	766|Rickettsiales	-	-	-	-	-	-	-	-	-	-	-	-	-	-	-
http://gbol.life/0.1/Neo_07/contig_1_pilon/gene/117118-117507	391036.EHF_0366	3.43e-67	205.0	COG0093@1|root,COG0093@2|Bacteria,1RCWZ@1224|Proteobacteria,2U743@28211|Alphaproteobacteria,47FD2@766|Rickettsiales	766|Rickettsiales	J	Binds to 23S rRNA. Forms part of two intersubunit bridges in the 70S ribosome	rplN	-	-	ko:K02874	ko03010,map03010	M00178,M00179	-	-	br01610,ko00000,ko00001,ko00002,ko03011	-	-	-	Ribosomal_L14
http://gbol.life/0.1/Neo_07/contig_1_pilon/gene/1171287-1173695	391036.EHF_0551	0.0	1240.0	COG0187@1|root,COG0187@2|Bacteria,1MVKT@1224|Proteobacteria,2TRBK@28211|Alphaproteobacteria,47EU2@766|Rickettsiales	766|Rickettsiales	L	A type II topoisomerase that negatively supercoils closed circular double-stranded (ds) DNA in an ATP-dependent manner to modulate DNA topology and maintain chromosomes in an underwound state. Negative supercoiling favors strand separation, and DNA replication, transcription, recombination and repair, all of which involve strand separation. Also able to catalyze the interconversion of other topol…	gyrB	-	5.99.1.3	ko:K02470	-	-	-	-	ko00000,ko01000,ko03032,ko03400	-	-	-	DNA_gyraseB,DNA_gyraseB_C,HATPase_c,Toprim
http://gbol.life/0.1/Neo_07/contig_1_pilon/gene/1174882-1175778	269484.Ecaj_0418	6.49e-142	409.0	COG0540@1|root,COG0540@2|Bacteria,1MWAB@1224|Proteobacteria,2TRHP@28211|Alphaproteobacteria	28211|Alphaproteobacteria	F	Belongs to the ATCase OTCase family	pyrB	GO:0003674,GO:0003824,GO:0004070,GO:0005575,GO:0005622,GO:0005623,GO:0005737,GO:0006139,GO:0006220,GO:0006221,GO:0006725,GO:0006753,GO:0006793,GO:0006796,GO:0006807,GO:0008150,GO:0008152,GO:0009058,GO:0009117,GO:0009165,GO:0009218,GO:0009220,GO:0009259,GO:0009260,GO:0009987,GO:0016740,GO:0016741,GO:0016743,GO:0018130,GO:0019438,GO:0019637,GO:0019693,GO:0034641,GO:0034654,GO:0044237,GO:0044238,GO:…	2.1.3.2	ko:K00609	ko00240,ko00250,ko01100,map00240,map00250,map01100	M00051	R01397	RC00064,RC02850	ko00000,ko00001,ko00002,ko01000	-	-	-	OTCace,OTCace_N
http://gbol.life/0.1/Neo_07/contig_1_pilon/gene/117489-117716	391036.EHF_0365	2.47e-26	98.6	COG0186@1|root,COG0186@2|Bacteria,1MZIK@1224|Proteobacteria,2UBRF@28211|Alphaproteobacteria	28211|Alphaproteobacteria	J	One of the primary rRNA binding proteins, it binds specifically to the 5'-end of 16S ribosomal RNA	rpsQ	GO:0003674,GO:0003735,GO:0005198,GO:0005575,GO:0005622,GO:0005623,GO:0005737,GO:0005829,GO:0005840,GO:0006412,GO:0006518,GO:0006807,GO:0008150,GO:0008152,GO:0009058,GO:0009059,GO:0009987,GO:0010467,GO:0015935,GO:0019538,GO:0022626,GO:0022627,GO:0032991,GO:0034641,GO:0034645,GO:0043043,GO:0043170,GO:0043226,GO:0043228,GO:0043229,GO:0043232,GO:0043603,GO:0043604,GO:0044237,GO:0044238,GO:0044249,GO:…	-	ko:K02961	ko03010,map03010	M00178,M00179	-	-	br01610,ko00000,ko00001,ko00002,ko03011	-	-	-	Ribosomal_S17
http://gbol.life/0.1/Neo_07/contig_1_pilon/gene/1175780-1176517	205920.ECH_0622	6.98e-123	356.0	COG0101@1|root,COG0101@2|Bacteria,1MUYI@1224|Proteobacteria,2TR57@28211|Alphaproteobacteria,47F52@766|Rickettsiales	766|Rickettsiales	J	Formation of pseudouridine at positions 38, 39 and 40 in the anticodon stem and loop of transfer RNAs	truA	-	5.4.99.12	ko:K06173	-	-	-	-	ko00000,ko01000,ko03016	-	-	-	PseudoU_synth_1
http://gbol.life/0.1/Neo_07/contig_1_pilon/gene/1177467-1177889	205920.ECH_0625	2.25e-31	115.0	COG2913@1|root,COG2913@2|Bacteria	2|Bacteria	J	Gram-negative-bacterium-type cell outer membrane assembly	MA20_36760	-	-	-	-	-	-	-	-	-	-	-	SmpA_OmlA
http://gbol.life/0.1/Neo_07/contig_1_pilon/gene/1177927-1179471	570417.WP0605	3.1e-254	711.0	COG1384@1|root,COG1384@2|Bacteria,1MV32@1224|Proteobacteria,2TQYH@28211|Alphaproteobacteria,47ESY@766|Rickettsiales	766|Rickettsiales	J	Belongs to the class-I aminoacyl-tRNA synthetase family	lysS	-	6.1.1.6	ko:K04566	ko00970,map00970	M00360	R03658	RC00055,RC00523	ko00000,ko00001,ko00002,ko01000,ko01007,ko03016	-	-	-	tRNA-synt_1f
http://gbol.life/0.1/Neo_07/contig_1_pilon/gene/117922-118332	254945.Erum6000	1.07e-80	240.0	COG0197@1|root,COG0197@2|Bacteria,1RA0Z@1224|Proteobacteria,2U710@28211|Alphaproteobacteria,47FB1@766|Rickettsiales	766|Rickettsiales	J	Binds 23S rRNA and is also seen to make contacts with the A and possibly P site tRNAs	rplP	-	-	ko:K02878	ko03010,map03010	M00178	-	-	br01610,ko00000,ko00001,ko00002,ko03011	-	-	-	Ribosomal_L16
http://gbol.life/0.1/Neo_07/contig_1_pilon/gene/1179673-1180389	269484.Ecaj_0412	1.29e-136	390.0	COG2945@1|root,COG2945@2|Bacteria,1MUDY@1224|Proteobacteria,2TRMI@28211|Alphaproteobacteria,47F70@766|Rickettsiales	766|Rickettsiales	S	hydrolase of the alpha beta superfamily	-	-	-	ko:K07018	-	-	-	-	ko00000	-	-	-	Hydrolase_4,Peptidase_S15
http://gbol.life/0.1/Neo_07/contig_1_pilon/gene/1180549-1182096	254945.Erum4140	5.45e-204	583.0	COG1104@1|root,COG1959@1|root,COG1104@2|Bacteria,COG1959@2|Bacteria,1MU1C@1224|Proteobacteria,2TSQE@28211|Alphaproteobacteria,47F89@766|Rickettsiales	766|Rickettsiales	E	COG1104 Cysteine sulfinate desulfinase cysteine desulfurase and related enzymes	-	-	2.8.1.7	ko:K04487	ko00730,ko01100,ko04122,map00730,map01100,map04122	-	R07460,R11528,R11529	RC01789,RC02313	ko00000,ko00001,ko01000,ko02048,ko03016,ko03029	-	-	-	Aminotran_5,Rrf2
http://gbol.life/0.1/Neo_07/contig_1_pilon/gene/1182117-1183373	254945.Erum4150	1.87e-247	685.0	COG1104@1|root,COG1104@2|Bacteria,1MU1C@1224|Proteobacteria,2TSQE@28211|Alphaproteobacteria,47EYU@766|Rickettsiales	766|Rickettsiales	H	Master enzyme that delivers sulfur to a number of partners involved in Fe-S cluster assembly, tRNA modification or cofactor biosynthesis. Catalyzes the removal of elemental sulfur atoms from cysteine to produce alanine. Functions as a sulfur delivery protein for Fe-S cluster synthesis onto IscU, an Fe-S scaffold assembly protein, as well as other S acceptor proteins	iscS	-	2.8.1.7	ko:K04487	ko00730,ko01100,ko04122,map00730,map01100,map04122	-	R07460,R11528,R11529	RC01789,RC02313	ko00000,ko00001,ko01000,ko02048,ko03016,ko03029	-	-	-	Aminotran_5
http://gbol.life/0.1/Neo_07/contig_1_pilon/gene/1183441-1183863	269484.Ecaj_0409	2.78e-73	222.0	COG0822@1|root,COG0822@2|Bacteria,1RD5K@1224|Proteobacteria,2TU34@28211|Alphaproteobacteria,47F8P@766|Rickettsiales	766|Rickettsiales	C	A scaffold on which IscS assembles Fe-S clusters. It is likely that Fe-S cluster coordination is flexible as the role of this complex is to build and then hand off Fe-S clusters	nifU	-	-	ko:K04488	-	-	-	-	ko00000	-	-	-	NifU_N
http://gbol.life/0.1/Neo_07/contig_1_pilon/gene/118351-118986	391036.EHF_0362	2.18e-130	372.0	COG0092@1|root,COG0092@2|Bacteria,1MUAI@1224|Proteobacteria,2TRZ2@28211|Alphaproteobacteria,47F64@766|Rickettsiales	766|Rickettsiales	J	Binds the lower part of the 30S subunit head. Binds mRNA in the 70S ribosome, positioning it for translation	rpsC	-	-	ko:K02982	ko03010,map03010	M00178,M00179	-	-	br01610,ko00000,ko00001,ko00002,ko03011	-	-	-	KH_2,Ribosomal_S3_C
http://gbol.life/0.1/Neo_07/contig_1_pilon/gene/1183872-1184267	320483.AMF_487	2.7e-45	150.0	COG0316@1|root,COG0316@2|Bacteria,1RH6T@1224|Proteobacteria,2UBWJ@28211|Alphaproteobacteria,47FGE@766|Rickettsiales	766|Rickettsiales	S	Belongs to the HesB IscA family	iscA2	-	-	ko:K13628	-	-	-	-	ko00000,ko03016	-	-	-	Fe-S_biosyn
http://gbol.life/0.1/Neo_07/contig_1_pilon/gene/1184239-1184691	269484.Ecaj_0407	3.47e-38	134.0	COG1076@1|root,COG1076@2|Bacteria,1RHZX@1224|Proteobacteria,2U78T@28211|Alphaproteobacteria,47GSV@766|Rickettsiales	766|Rickettsiales	O	Co-chaperone involved in the maturation of iron-sulfur cluster-containing proteins. Seems to help targeting proteins to be folded toward HscA	hscB	-	-	ko:K04082	-	-	-	-	ko00000,ko03029,ko03110	-	-	-	DnaJ,HSCB_C
http://gbol.life/0.1/Neo_07/contig_1_pilon/gene/1184678-1186507	269484.Ecaj_0406	3.33e-236	673.0	COG0443@1|root,COG0443@2|Bacteria,1MVQI@1224|Proteobacteria,2U258@28211|Alphaproteobacteria,47F16@766|Rickettsiales	766|Rickettsiales	O	Chaperone involved in the maturation of iron-sulfur cluster-containing proteins. Has a low intrinsic ATPase activity which is markedly stimulated by HscB	hscA	-	-	ko:K04044	-	-	-	-	ko00000,ko03110	1.A.33	-	-	HSP70
http://gbol.life/0.1/Neo_07/contig_1_pilon/gene/1186525-1186878	254945.Erum4200	7.78e-66	201.0	COG0633@1|root,COG0633@2|Bacteria,1RHDC@1224|Proteobacteria,2U97J@28211|Alphaproteobacteria,47FCR@766|Rickettsiales	766|Rickettsiales	C	Ferredoxin	fdxB	-	-	ko:K04755	-	-	-	-	ko00000	-	-	-	Fer2
http://gbol.life/0.1/Neo_07/contig_1_pilon/gene/1189166-1189573	205920.ECH_0636	1.01e-38	134.0	COG3088@1|root,COG3088@2|Bacteria,1MZZ5@1224|Proteobacteria,2U96P@28211|Alphaproteobacteria,47FRQ@766|Rickettsiales	766|Rickettsiales	P	subunit of a heme lyase	-	-	-	ko:K02200	-	-	-	-	ko00000	-	-	-	CcmH
http://gbol.life/0.1/Neo_07/contig_1_pilon/gene/118991-119335	205920.ECH_0414	4.45e-55	174.0	COG0091@1|root,COG0091@2|Bacteria,1RH0W@1224|Proteobacteria,2U96X@28211|Alphaproteobacteria,47FJ9@766|Rickettsiales	766|Rickettsiales	J	its binding is stimulated by other ribosomal proteins, e.g. L4, L17, and L20. It is important during the early stages of 50S assembly. It makes multiple contacts with different domains of the 23S rRNA in the assembled 50S subunit and ribosome (By similarity)	rplV	-	-	ko:K02890	ko03010,map03010	M00178,M00179	-	-	br01610,ko00000,ko00001,ko00002,ko03011	-	-	-	Ribosomal_L22
http://gbol.life/0.1/Neo_07/contig_1_pilon/gene/119341-119625	391036.EHF_0360	6.45e-53	167.0	COG0185@1|root,COG0185@2|Bacteria,1RGYX@1224|Proteobacteria,2U95S@28211|Alphaproteobacteria	28211|Alphaproteobacteria	J	Protein S19 forms a complex with S13 that binds strongly to the 16S ribosomal RNA	rpsS	GO:0000028,GO:0003674,GO:0003735,GO:0005198,GO:0005575,GO:0005622,GO:0005623,GO:0005737,GO:0005829,GO:0005840,GO:0006996,GO:0008150,GO:0009987,GO:0015935,GO:0016043,GO:0022607,GO:0022613,GO:0022618,GO:0022626,GO:0022627,GO:0032991,GO:0034622,GO:0042254,GO:0042255,GO:0042274,GO:0043226,GO:0043228,GO:0043229,GO:0043232,GO:0043933,GO:0044085,GO:0044391,GO:0044422,GO:0044424,GO:0044444,GO:0044445,GO:…	-	ko:K02965	ko03010,map03010	M00178,M00179	-	-	br01610,ko00000,ko00001,ko00002,ko03011	-	-	-	Ribosomal_S19
http://gbol.life/0.1/Neo_07/contig_1_pilon/gene/119633-120463	254945.Erum6040	1.08e-153	436.0	COG0090@1|root,COG0090@2|Bacteria,1MVTD@1224|Proteobacteria,2TTKD@28211|Alphaproteobacteria,47EZ2@766|Rickettsiales	766|Rickettsiales	J	One of the primary rRNA binding proteins. Required for association of the 30S and 50S subunits to form the 70S ribosome, for tRNA binding and peptide bond formation. It has been suggested to have peptidyltransferase activity	rplB	-	-	ko:K02886	ko03010,map03010	M00178,M00179	-	-	br01610,ko00000,ko00001,ko00002,ko03011	-	-	-	Ribosomal_L2,Ribosomal_L2_C
http://gbol.life/0.1/Neo_07/contig_1_pilon/gene/1196523-1197089	234826.AM645	7.25e-72	223.0	COG0163@1|root,COG0163@2|Bacteria,1RA0P@1224|Proteobacteria,2U5GN@28211|Alphaproteobacteria,47FA4@766|Rickettsiales	766|Rickettsiales	H	Flavin prenyltransferase that catalyzes the synthesis of the prenylated FMN cofactor (prenyl-FMN) for 4-hydroxy-3- polyprenylbenzoic acid decarboxylase UbiD. The prenyltransferase is metal-independent and links a dimethylallyl moiety from dimethylallyl monophosphate (DMAP) to the flavin N5 and C6 atoms of FMN	ubiX	-	2.5.1.129	ko:K03186	ko00130,ko00627,ko00940,ko01100,ko01110,ko01120,ko01220,map00130,map00627,map00940,map01100,map01110,map01120,map01220	M00117	R01238,R02952,R03367,R04985,R04986,R11225	RC00391,RC00814,RC03392	ko00000,ko00001,ko00002,ko01000	-	-	-	Flavoprotein
http://gbol.life/0.1/Neo_07/contig_1_pilon/gene/1197082-1197357	269484.Ecaj_0462	4.91e-29	106.0	COG3750@1|root,COG3750@2|Bacteria,1N77J@1224|Proteobacteria,2UFX6@28211|Alphaproteobacteria,47FMB@766|Rickettsiales	766|Rickettsiales	S	Uncharacterized protein conserved in bacteria (DUF2312)	-	-	-	-	-	-	-	-	-	-	-	-	DUF2312
http://gbol.life/0.1/Neo_07/contig_1_pilon/gene/1197845-1198510	205920.ECH_0575	3.83e-101	299.0	COG0176@1|root,COG0176@2|Bacteria,1MWQ8@1224|Proteobacteria,2TQJB@28211|Alphaproteobacteria,47F5W@766|Rickettsiales	766|Rickettsiales	H	Transaldolase is important for the balance of metabolites in the pentose-phosphate pathway	tal	-	2.2.1.2	ko:K00616	ko00030,ko01100,ko01110,ko01120,ko01130,ko01200,ko01230,map00030,map01100,map01110,map01120,map01130,map01200,map01230	M00004,M00007	R01827	RC00439,RC00604	ko00000,ko00001,ko00002,ko01000	-	-	-	TAL_FSA
http://gbol.life/0.1/Neo_07/contig_1_pilon/gene/1198915-1200378	269484.Ecaj_0459	1.81e-272	755.0	COG0055@1|root,COG0055@2|Bacteria,1MUFU@1224|Proteobacteria,2TRGP@28211|Alphaproteobacteria,47ETU@766|Rickettsiales	766|Rickettsiales	F	Produces ATP from ADP in the presence of a proton gradient across the membrane. The catalytic sites are hosted primarily by the beta subunits	atpD	-	3.6.3.14	ko:K02112	ko00190,ko00195,ko01100,map00190,map00195,map01100	M00157	-	-	ko00000,ko00001,ko00002,ko00194,ko01000	3.A.2.1	-	-	ATP-synt_ab,ATP-synt_ab_N
http://gbol.life/0.1/Neo_07/contig_1_pilon/gene/1201115-1202461	234826.AM668	6.46e-188	538.0	COG2239@1|root,COG2239@2|Bacteria,1MW24@1224|Proteobacteria,2TRWK@28211|Alphaproteobacteria,47F88@766|Rickettsiales	766|Rickettsiales	P	Acts as a magnesium transporter	mgtE	-	-	ko:K06213	-	-	-	-	ko00000,ko02000	1.A.26.1	-	-	CBS,MgtE,MgtE_N
http://gbol.life/0.1/Neo_07/contig_1_pilon/gene/1203354-1204232	234826.AM701	8.47e-123	360.0	COG0812@1|root,COG0812@2|Bacteria,1MXDH@1224|Proteobacteria,2TRQR@28211|Alphaproteobacteria,47EXB@766|Rickettsiales	766|Rickettsiales	M	Cell wall formation	murB	-	1.3.1.98	ko:K00075	ko00520,ko00550,ko01100,map00520,map00550,map01100	-	R03191,R03192	RC02639	ko00000,ko00001,ko01000,ko01011	-	-	-	FAD_binding_4,MurB_C
http://gbol.life/0.1/Neo_07/contig_1_pilon/gene/1204541-1205428	269484.Ecaj_0354	2.07e-114	338.0	COG0181@1|root,COG0181@2|Bacteria,1MU56@1224|Proteobacteria,2TS3D@28211|Alphaproteobacteria,47F8J@766|Rickettsiales	766|Rickettsiales	H	Tetrapolymerization of the monopyrrole PBG into the hydroxymethylbilane pre-uroporphyrinogen in several discrete steps	hemC	-	2.5.1.61	ko:K01749	ko00860,ko01100,ko01110,ko01120,map00860,map01100,map01110,map01120	M00121	R00084	RC02317	ko00000,ko00001,ko00002,ko01000	-	-	-	Porphobil_deam,Porphobil_deamC
http://gbol.life/0.1/Neo_07/contig_1_pilon/gene/120469-120759	254945.Erum6050	1.68e-31	113.0	COG0089@1|root,COG0089@2|Bacteria,1MZXX@1224|Proteobacteria,2UBQ1@28211|Alphaproteobacteria,47FMH@766|Rickettsiales	766|Rickettsiales	J	One of the early assembly proteins it binds 23S rRNA. One of the proteins that surrounds the polypeptide exit tunnel on the outside of the ribosome. Forms the main docking site for trigger factor binding to the ribosome	rplW	-	-	ko:K02892	ko03010,map03010	M00178,M00179	-	-	br01610,ko00000,ko00001,ko00002,ko03011	-	-	-	Ribosomal_L23
http://gbol.life/0.1/Neo_07/contig_1_pilon/gene/1205964-1206935	391036.EHF_0533	5e-176	497.0	COG0548@1|root,COG0548@2|Bacteria,1MU17@1224|Proteobacteria,2TQQS@28211|Alphaproteobacteria,47GDV@766|Rickettsiales	766|Rickettsiales	F	Acetylglutamate kinase	argB	-	2.7.2.8	ko:K00930	ko00220,ko01100,ko01110,ko01130,ko01210,ko01230,map00220,map01100,map01110,map01130,map01210,map01230	M00028	R02649	RC00002,RC00043	ko00000,ko00001,ko00002,ko01000	-	-	-	AA_kinase
http://gbol.life/0.1/Neo_07/contig_1_pilon/gene/1206994-1207683	205920.ECH_0595	3.68e-75	233.0	COG0218@1|root,COG0218@2|Bacteria,1MY3Z@1224|Proteobacteria,2U5E5@28211|Alphaproteobacteria,47FFE@766|Rickettsiales	766|Rickettsiales	D	Necessary for normal cell division and for the maintenance of normal septation	engB	-	-	ko:K03978	-	-	-	-	ko00000,ko03036	-	-	-	MMR_HSR1
http://gbol.life/0.1/Neo_07/contig_1_pilon/gene/120756-121376	269484.Ecaj_0611	2.7e-96	285.0	COG0088@1|root,COG0088@2|Bacteria,1MXPF@1224|Proteobacteria,2TRUT@28211|Alphaproteobacteria,47F8F@766|Rickettsiales	766|Rickettsiales	J	One of the primary rRNA binding proteins, this protein initially binds near the 5'-end of the 23S rRNA. It is important during the early stages of 50S assembly. It makes multiple contacts with different domains of the 23S rRNA in the assembled 50S subunit and ribosome	rplD	-	-	ko:K02926	ko03010,map03010	M00178	-	-	br01610,ko00000,ko00001,ko00002,ko03011	-	-	-	Ribosomal_L4
http://gbol.life/0.1/Neo_07/contig_1_pilon/gene/1207710-1208795	205920.ECH_0597	6.78e-199	558.0	COG0216@1|root,COG0216@2|Bacteria,1MV28@1224|Proteobacteria,2TQSV@28211|Alphaproteobacteria,47EZP@766|Rickettsiales	766|Rickettsiales	J	Peptide chain release factor 1 directs the termination of translation in response to the peptide chain termination codons UAG and UAA	prfA	-	-	ko:K02835	-	-	-	-	ko00000,ko03012	-	-	-	PCRF,RF-1
http://gbol.life/0.1/Neo_07/contig_1_pilon/gene/1209389-1210921	212042.APH_0415	1.17e-286	792.0	COG4799@1|root,COG4799@2|Bacteria,1MVAX@1224|Proteobacteria,2TRI1@28211|Alphaproteobacteria,47EV6@766|Rickettsiales	766|Rickettsiales	I	propionyl-CoA carboxylase beta	pccB	-	2.1.3.15,6.4.1.3	ko:K01966	ko00280,ko00630,ko00640,ko01100,ko01120,ko01130,ko01200,map00280,map00630,map00640,map01100,map01120,map01130,map01200	M00373,M00741	R01859	RC00097,RC00609	ko00000,ko00001,ko00002,ko01000	-	-	-	Carboxyl_trans
http://gbol.life/0.1/Neo_07/contig_1_pilon/gene/12096-13055	205920.ECH_0502	2.33e-134	391.0	COG0761@1|root,COG0761@2|Bacteria,1MU7G@1224|Proteobacteria,2TRNR@28211|Alphaproteobacteria,47F17@766|Rickettsiales	766|Rickettsiales	IM	Catalyzes the conversion of 1-hydroxy-2-methyl-2-(E)- butenyl 4-diphosphate (HMBPP) into a mixture of isopentenyl diphosphate (IPP) and dimethylallyl diphosphate (DMAPP). Acts in the terminal step of the DOXP MEP pathway for isoprenoid precursor biosynthesis	ispH	-	1.17.7.4	ko:K03527	ko00900,ko01100,ko01110,ko01130,map00900,map01100,map01110,map01130	M00096	R05884,R08210	RC01137,RC01487	ko00000,ko00001,ko00002,ko01000	-	-	-	LYTB
http://gbol.life/0.1/Neo_07/contig_1_pilon/gene/1211510-1212316	205920.ECH_0602	2.1e-93	283.0	COG0266@1|root,COG0266@2|Bacteria,1MVM5@1224|Proteobacteria,2TS4C@28211|Alphaproteobacteria,47FAR@766|Rickettsiales	766|Rickettsiales	L	Involved in base excision repair of DNA damaged by oxidation or by mutagenic agents. Acts as DNA glycosylase that recognizes and removes damaged bases. Has a preference for oxidized purines, such as 7,8-dihydro-8-oxoguanine (8-oxoG). Has AP (apurinic apyrimidinic) lyase activity and introduces nicks in the DNA strand. Cleaves the DNA backbone by beta-delta elimination to generate a single-strand …	fpg	-	3.2.2.23,4.2.99.18	ko:K10563	ko03410,map03410	-	-	-	ko00000,ko00001,ko01000,ko03400	-	-	-	Fapy_DNA_glyco,H2TH,zf-FPG_IleRS
http://gbol.life/0.1/Neo_07/contig_1_pilon/gene/1213080-1214477	205920.ECH_0605	8.54e-204	579.0	COG0008@1|root,COG0008@2|Bacteria,1MUCR@1224|Proteobacteria,2TRSU@28211|Alphaproteobacteria,47F20@766|Rickettsiales	766|Rickettsiales	J	Catalyzes the attachment of glutamate to tRNA(Glu) in a two-step reaction glutamate is first activated by ATP to form Glu-AMP and then transferred to the acceptor end of tRNA(Glu)	gltX2	-	6.1.1.17	ko:K01885	ko00860,ko00970,ko01100,ko01110,ko01120,map00860,map00970,map01100,map01110,map01120	M00121,M00359,M00360	R05578	RC00055,RC00523	ko00000,ko00001,ko00002,ko01000,ko01007,ko02048,ko03016	-	-	-	tRNA-synt_1c
http://gbol.life/0.1/Neo_07/contig_1_pilon/gene/121420-122079	391036.EHF_0356	1.56e-102	303.0	COG0087@1|root,COG0087@2|Bacteria,1MUST@1224|Proteobacteria,2TRHB@28211|Alphaproteobacteria,47F5N@766|Rickettsiales	766|Rickettsiales	J	One of the primary rRNA binding proteins, it binds directly near the 3'-end of the 23S rRNA, where it nucleates assembly of the 50S subunit	rplC	-	-	ko:K02906	ko03010,map03010	M00178,M00179	-	-	br01610,ko00000,ko00001,ko00002,ko03011	-	-	-	Ribosomal_L3
http://gbol.life/0.1/Neo_07/contig_1_pilon/gene/1220439-1222022	391036.EHF_0469	1.32e-31	137.0	COG3064@1|root,COG3064@2|Bacteria	2|Bacteria	M	translation initiation factor activity	-	-	-	-	-	-	-	-	-	-	-	-	-
http://gbol.life/0.1/Neo_07/contig_1_pilon/gene/122072-122401	205920.ECH_0408	4.88e-64	196.0	COG0051@1|root,COG0051@2|Bacteria,1RGWF@1224|Proteobacteria,2U95D@28211|Alphaproteobacteria,47FH3@766|Rickettsiales	766|Rickettsiales	J	Involved in the binding of tRNA to the ribosomes	rpsJ	-	-	ko:K02946	ko03010,map03010	M00178,M00179	-	-	br01610,ko00000,ko00001,ko00002,ko03011	-	-	-	Ribosomal_S10
http://gbol.life/0.1/Neo_07/contig_1_pilon/gene/122413-123597	234826.AM254	3.93e-254	700.0	COG0050@1|root,COG0050@2|Bacteria,1MVC0@1224|Proteobacteria,2TQP8@28211|Alphaproteobacteria,47EUU@766|Rickettsiales	766|Rickettsiales	J	This protein promotes the GTP-dependent binding of aminoacyl-tRNA to the A-site of ribosomes during protein biosynthesis	tuf	-	-	ko:K02358	-	-	-	-	ko00000,ko03012,ko03029,ko04147	-	-	-	GTP_EFTU,GTP_EFTU_D2,GTP_EFTU_D3
http://gbol.life/0.1/Neo_07/contig_1_pilon/gene/1226343-1227833	320483.AMF_577	2.95e-36	146.0	COG3064@1|root,COG3064@2|Bacteria	2|Bacteria	M	translation initiation factor activity	-	-	-	-	-	-	-	-	-	-	-	-	-
http://gbol.life/0.1/Neo_07/contig_1_pilon/gene/1228178-1228930	391036.EHF_0464	9.96e-121	351.0	COG2857@1|root,COG2857@2|Bacteria,1QFU2@1224|Proteobacteria,2TUHX@28211|Alphaproteobacteria,47EWJ@766|Rickettsiales	766|Rickettsiales	C	Cytochrome c1	petC	-	-	ko:K00413	ko00190,ko01100,ko02020,ko04260,ko04714,ko04932,ko05010,ko05012,ko05016,map00190,map01100,map02020,map04260,map04714,map04932,map05010,map05012,map05016	M00151,M00152	-	-	ko00000,ko00001,ko00002	-	-	-	Cytochrom_C1
http://gbol.life/0.1/Neo_07/contig_1_pilon/gene/1228930-1230159	269484.Ecaj_0511	2e-266	733.0	COG1290@1|root,COG1290@2|Bacteria,1MV97@1224|Proteobacteria,2TSZ3@28211|Alphaproteobacteria,47EXV@766|Rickettsiales	766|Rickettsiales	C	Component of the ubiquinol-cytochrome c reductase complex (complex III or cytochrome b-c1 complex), which is a respiratory chain that generates an electrochemical potential coupled to ATP synthesis	petB	-	-	ko:K00412	ko00190,ko01100,ko02020,ko04260,ko04714,ko04932,ko05010,ko05012,ko05016,map00190,map01100,map02020,map04260,map04714,map04932,map05010,map05012,map05016	M00151,M00152	-	-	ko00000,ko00001,ko00002,ko03029	-	-	-	Cytochrom_B_C,Cytochrome_B
http://gbol.life/0.1/Neo_07/contig_1_pilon/gene/1230174-1230734	212042.APH_0401	1.59e-93	277.0	COG0723@1|root,COG0723@2|Bacteria,1RAA2@1224|Proteobacteria,2TTT2@28211|Alphaproteobacteria,47F5K@766|Rickettsiales	766|Rickettsiales	C	Component of the ubiquinol-cytochrome c reductase complex (complex III or cytochrome b-c1 complex), which is a respiratory chain that generates an electrochemical potential coupled to ATP synthesis	petA	-	1.10.2.2	ko:K00411	ko00190,ko01100,ko02020,ko04260,ko04714,ko04932,ko05010,ko05012,ko05016,map00190,map01100,map02020,map04260,map04714,map04932,map05010,map05012,map05016	M00151,M00152	-	-	ko00000,ko00001,ko00002,ko01000	-	-	-	Rieske,UCR_Fe-S_N
http://gbol.life/0.1/Neo_07/contig_1_pilon/gene/1230927-1232102	331869.BAL199_15818	1.74e-88	281.0	COG0793@1|root,COG0793@2|Bacteria,1MU39@1224|Proteobacteria,2TRW2@28211|Alphaproteobacteria,4BPF3@82117|unclassified Alphaproteobacteria	28211|Alphaproteobacteria	M	Belongs to the peptidase S41A family	ctpA	-	3.4.21.102	ko:K03797	-	-	-	-	ko00000,ko01000,ko01002	-	-	-	PDZ_2,Peptidase_S41
http://gbol.life/0.1/Neo_07/contig_1_pilon/gene/1233570-1234370	205920.ECH_0517	1.76e-93	283.0	COG1108@1|root,COG1108@2|Bacteria,1MVC2@1224|Proteobacteria,2TS2V@28211|Alphaproteobacteria,47FCW@766|Rickettsiales	766|Rickettsiales	P	ABC-type Mn2 Zn2 transport systems, permease components	znuB	-	-	ko:K09816	ko02010,map02010	M00242	-	-	ko00000,ko00001,ko00002,ko02000	3.A.1.15.3,3.A.1.15.5	-	-	ABC-3
http://gbol.life/0.1/Neo_07/contig_1_pilon/gene/1234377-1234739	205920.ECH_0516	8.27e-36	125.0	COG3737@1|root,COG3737@2|Bacteria,1N083@1224|Proteobacteria,2U95K@28211|Alphaproteobacteria,47GJB@766|Rickettsiales	766|Rickettsiales	S	Protein of unknown function (DUF498/DUF598)	-	-	-	-	-	-	-	-	-	-	-	-	DUF498
http://gbol.life/0.1/Neo_07/contig_1_pilon/gene/1234778-1235644	391036.EHF_0458	5.14e-118	347.0	COG0264@1|root,COG0264@2|Bacteria,1MUS2@1224|Proteobacteria,2TQM0@28211|Alphaproteobacteria,47EWI@766|Rickettsiales	766|Rickettsiales	J	Associates with the EF-Tu.GDP complex and induces the exchange of GDP to GTP. It remains bound to the aminoacyl-tRNA.EF- Tu.GTP complex up to the GTP hydrolysis stage on the ribosome	tsf	-	-	ko:K02357	-	-	-	-	ko00000,ko03012,ko03029	-	-	-	EF_TS
http://gbol.life/0.1/Neo_07/contig_1_pilon/gene/1235653-1236510	205920.ECH_0514	3.54e-141	405.0	COG0052@1|root,COG0052@2|Bacteria,1MU33@1224|Proteobacteria,2TRXE@28211|Alphaproteobacteria,47ET1@766|Rickettsiales	766|Rickettsiales	J	Belongs to the universal ribosomal protein uS2 family	rpsB	-	-	ko:K02967	ko03010,map03010	M00178,M00179	-	-	br01610,ko00000,ko00001,ko00002,ko03011	-	-	-	Ribosomal_S2
http://gbol.life/0.1/Neo_07/contig_1_pilon/gene/123963-124730	205920.ECH_0404	5.63e-98	293.0	COG0566@1|root,COG0566@2|Bacteria,1MWCM@1224|Proteobacteria,2TUG7@28211|Alphaproteobacteria,47FBR@766|Rickettsiales	766|Rickettsiales	J	Belongs to the class IV-like SAM-binding methyltransferase superfamily. RNA methyltransferase TrmH family	-	-	2.1.1.185	ko:K03218	-	-	-	-	ko00000,ko01000,ko03009	-	-	-	SpoU_methylase,SpoU_sub_bind
http://gbol.life/0.1/Neo_07/contig_1_pilon/gene/124717-125367	254945.Erum6110	2.68e-79	243.0	COG0283@1|root,COG0283@2|Bacteria,1MUUD@1224|Proteobacteria,2U71H@28211|Alphaproteobacteria,47FJY@766|Rickettsiales	766|Rickettsiales	F	Belongs to the cytidylate kinase family. Type 1 subfamily	cmk	-	2.7.4.25	ko:K00945	ko00240,ko01100,map00240,map01100	M00052	R00158,R00512,R01665	RC00002	ko00000,ko00001,ko00002,ko01000	-	-	-	Cytidylate_kin
http://gbol.life/0.1/Neo_07/contig_1_pilon/gene/125439-127136	205920.ECH_0402	0.0	889.0	COG0539@1|root,COG1098@1|root,COG0539@2|Bacteria,COG1098@2|Bacteria,1MVAV@1224|Proteobacteria,2TQPV@28211|Alphaproteobacteria,47EU9@766|Rickettsiales	766|Rickettsiales	J	thus facilitating recognition of the initiation point. It is needed to translate mRNA with a short Shine-Dalgarno (SD) purine-rich sequence	rpsA	-	-	ko:K02945	ko03010,map03010	M00178	-	-	br01610,ko00000,ko00001,ko00002,ko03011	-	-	-	S1
http://gbol.life/0.1/Neo_07/contig_1_pilon/gene/127147-128043	391036.EHF_0348	4.28e-100	302.0	COG0616@1|root,COG0616@2|Bacteria,1MUXE@1224|Proteobacteria,2TSXA@28211|Alphaproteobacteria,47F8X@766|Rickettsiales	766|Rickettsiales	OU	signal peptide peptidase	sppA	-	-	ko:K04773	-	-	-	-	ko00000,ko01000,ko01002	-	-	-	Peptidase_S49
http://gbol.life/0.1/Neo_07/contig_1_pilon/gene/128046-128315	254945.Erum6140	1.77e-34	120.0	COG0776@1|root,COG0776@2|Bacteria	2|Bacteria	L	regulation of translation	himD	GO:0003674,GO:0003676,GO:0003677,GO:0005488,GO:0005575,GO:0005622,GO:0005623,GO:0005737,GO:0005829,GO:0006139,GO:0006351,GO:0006725,GO:0006807,GO:0008150,GO:0008152,GO:0009058,GO:0009059,GO:0009889,GO:0009987,GO:0010467,GO:0010556,GO:0016070,GO:0018130,GO:0019219,GO:0019222,GO:0019438,GO:0031323,GO:0031326,GO:0032774,GO:0034641,GO:0034645,GO:0034654,GO:0043170,GO:0044237,GO:0044238,GO:0044249,GO:…	-	ko:K05788	-	-	-	-	ko00000,ko03032,ko03036,ko03400	-	-	-	Bac_DNA_binding
http://gbol.life/0.1/Neo_07/contig_1_pilon/gene/128673-129074	254945.Erum6160	1.32e-28	108.0	COG3027@1|root,COG3027@2|Bacteria	2|Bacteria	D	Activator of cell division through the inhibition of FtsZ GTPase activity, therefore promoting FtsZ assembly into bundles of protofilaments necessary for the formation of the division Z ring. It is recruited early at mid-cell but it is not essential for cell division	zapA	-	-	ko:K09888	-	-	-	-	ko00000,ko03036	-	-	-	ZapA
http://gbol.life/0.1/Neo_07/contig_1_pilon/gene/130475-131509	391036.EHF_0344	3.2e-131	385.0	COG0276@1|root,COG0276@2|Bacteria,1MVR1@1224|Proteobacteria,2TSMS@28211|Alphaproteobacteria,47EZ6@766|Rickettsiales	766|Rickettsiales	H	Catalyzes the ferrous insertion into protoporphyrin IX	hemH	-	4.99.1.1,4.99.1.9	ko:K01772	ko00860,ko01100,ko01110,map00860,map01100,map01110	M00121	R00310,R11329	RC01012	ko00000,ko00001,ko00002,ko01000	-	-	-	Ferrochelatase
http://gbol.life/0.1/Neo_07/contig_1_pilon/gene/131944-133011	269484.Ecaj_0624	2.36e-134	394.0	COG1485@1|root,COG1485@2|Bacteria,1MUUW@1224|Proteobacteria,2TRG1@28211|Alphaproteobacteria,47FCG@766|Rickettsiales	766|Rickettsiales	E	AFG1-like ATPase	n2B	-	-	ko:K06916	-	-	-	-	ko00000,ko03036	-	-	-	AFG1_ATPase
http://gbol.life/0.1/Neo_07/contig_1_pilon/gene/133124-133450	574556.ACIS_00416	3.94e-43	143.0	2DCIV@1|root,2ZEB9@2|Bacteria,1P5KF@1224|Proteobacteria,2UXQ9@28211|Alphaproteobacteria,47GMZ@766|Rickettsiales	766|Rickettsiales	-	-	-	-	-	-	-	-	-	-	-	-	-	-	-
http://gbol.life/0.1/Neo_07/contig_1_pilon/gene/134307-135434	269484.Ecaj_0627	1.07e-38	142.0	COG0666@1|root,COG0666@2|Bacteria	2|Bacteria	G	response to abiotic stimulus	-	-	-	ko:K21486	-	-	-	-	ko00000,ko03036	-	-	-	Ank,Ank_2,Ank_3,Ank_4
http://gbol.life/0.1/Neo_07/contig_1_pilon/gene/135526-138099	269484.Ecaj_0629	0.0	914.0	COG1074@1|root,COG1074@2|Bacteria,1MUTF@1224|Proteobacteria,2TQJZ@28211|Alphaproteobacteria,47ETW@766|Rickettsiales	766|Rickettsiales	L	ATP-dependent exoDNAse (exonuclease V) beta subunit (contains helicase and exonuclease domains)	recB	-	3.6.4.12	ko:K16898	-	-	-	-	ko00000,ko01000,ko03400	-	-	-	PDDEXK_1,UvrD-helicase,UvrD_C
http://gbol.life/0.1/Neo_07/contig_1_pilon/gene/138711-139685	391036.EHF_0336	1.58e-151	435.0	COG0604@1|root,COG0604@2|Bacteria,1MWBD@1224|Proteobacteria,2TS3Z@28211|Alphaproteobacteria,47F83@766|Rickettsiales	766|Rickettsiales	C	Quinone oxidoreductase	qor	-	1.6.5.5	ko:K00344	-	-	-	-	ko00000,ko01000	-	-	-	ADH_N,ADH_zinc_N
http://gbol.life/0.1/Neo_07/contig_1_pilon/gene/140632-142404	269484.Ecaj_0631	0.0	884.0	COG4618@1|root,COG4618@2|Bacteria,1NTI5@1224|Proteobacteria,2TR17@28211|Alphaproteobacteria,47EWN@766|Rickettsiales	766|Rickettsiales	V	alkaline protease secretion ATP-binding protein	aprD	-	-	ko:K06147,ko:K06148	-	-	-	-	ko00000,ko02000	3.A.1,3.A.1.106,3.A.1.109,3.A.1.21	-	-	ABC_membrane,ABC_tran
http://gbol.life/0.1/Neo_07/contig_1_pilon/gene/14136-14426	254945.Erum5190	7.66e-45	147.0	COG0756@1|root,COG0756@2|Bacteria,1RA7P@1224|Proteobacteria,2U7B5@28211|Alphaproteobacteria,47FCY@766|Rickettsiales	766|Rickettsiales	F	This enzyme is involved in nucleotide metabolism it produces dUMP, the immediate precursor of thymidine nucleotides and it decreases the intracellular concentration of dUTP so that uracil cannot be incorporated into DNA	dut	-	3.6.1.23	ko:K01520	ko00240,ko00983,ko01100,map00240,map00983,map01100	M00053	R02100,R11896	RC00002	ko00000,ko00001,ko00002,ko01000,ko03400	-	-	-	dUTPase
http://gbol.life/0.1/Neo_07/contig_1_pilon/gene/143359-144162	269484.Ecaj_0633	1.99e-93	283.0	COG0294@1|root,COG0294@2|Bacteria,1MUIR@1224|Proteobacteria,2TTMG@28211|Alphaproteobacteria,47FDK@766|Rickettsiales	766|Rickettsiales	H	Catalyzes the condensation of para-aminobenzoate (pABA) with 6-hydroxymethyl-7,8-dihydropterin diphosphate (DHPt-PP) to form 7,8-dihydropteroate (H2Pte), the immediate precursor of folate derivatives	folP	-	2.5.1.15	ko:K00796	ko00790,ko01100,map00790,map01100	M00126,M00841	R03066,R03067	RC00121,RC00842	ko00000,ko00001,ko00002,ko01000	-	-	-	Pterin_bind
http://gbol.life/0.1/Neo_07/contig_1_pilon/gene/145909-149163	269484.Ecaj_0635	0.0	1632.0	COG0458@1|root,COG0458@2|Bacteria,1MUDZ@1224|Proteobacteria,2TQZU@28211|Alphaproteobacteria,47FZJ@766|Rickettsiales	766|Rickettsiales	F	Carbamoyl-phosphate synthetase ammonia chain	carB	-	6.3.5.5	ko:K01955	ko00240,ko00250,ko01100,map00240,map00250,map01100	M00051	R00256,R00575,R01395,R10948,R10949	RC00002,RC00010,RC00043,RC02750,RC02798,RC03314	ko00000,ko00001,ko00002,ko01000	-	-	-	CPSase_L_D2,CPSase_L_D3,MGS
http://gbol.life/0.1/Neo_07/contig_1_pilon/gene/150171-151565	254945.Erum6330	7.03e-241	672.0	COG0114@1|root,COG0114@2|Bacteria,1MUQI@1224|Proteobacteria,2TQM7@28211|Alphaproteobacteria,47EZ7@766|Rickettsiales	766|Rickettsiales	C	Involved in the TCA cycle. Catalyzes the stereospecific interconversion of fumarate to L-malate	fumC	-	4.2.1.2	ko:K01679	ko00020,ko00620,ko00720,ko01100,ko01110,ko01120,ko01130,ko01200,ko04934,ko05200,ko05211,map00020,map00620,map00720,map01100,map01110,map01120,map01130,map01200,map04934,map05200,map05211	M00009,M00011,M00173,M00376	R01082	RC00443	ko00000,ko00001,ko00002,ko01000	-	-	-	FumaraseC_C,Lyase_1
http://gbol.life/0.1/Neo_07/contig_1_pilon/gene/15080-16504	574556.ACIS_00533	2.93e-127	384.0	COG0770@1|root,COG0770@2|Bacteria,1QTSF@1224|Proteobacteria,2TR0Q@28211|Alphaproteobacteria,47F18@766|Rickettsiales	766|Rickettsiales	M	Involved in cell wall formation. Catalyzes the final step in the synthesis of UDP-N-acetylmuramoyl-pentapeptide, the precursor of murein	murF	-	6.3.2.10	ko:K01929	ko00300,ko00550,ko01100,ko01502,map00300,map00550,map01100,map01502	-	R04573,R04617	RC00064,RC00141	ko00000,ko00001,ko01000,ko01011	-	-	-	Mur_ligase,Mur_ligase_C,Mur_ligase_M
http://gbol.life/0.1/Neo_07/contig_1_pilon/gene/152328-152966	205920.ECH_0374	6.37e-92	275.0	COG0452@1|root,COG0452@2|Bacteria,1MVQP@1224|Proteobacteria,2TRN1@28211|Alphaproteobacteria	28211|Alphaproteobacteria	H	Catalyzes two steps in the biosynthesis of coenzyme A. In the first step cysteine is conjugated to 4'-phosphopantothenate to form 4-phosphopantothenoylcysteine, in the latter compound is decarboxylated to form 4'-phosphopantotheine	coaBC	-	4.1.1.36,6.3.2.5	ko:K13038,ko:K21977	ko00770,ko01100,map00770,map01100	M00120	R03269,R04231	RC00064,RC00090,RC00822	ko00000,ko00001,ko00002,ko01000	-	-	-	DFP,Flavoprotein
http://gbol.life/0.1/Neo_07/contig_1_pilon/gene/152996-154345	205920.ECH_0373	3.16e-246	685.0	COG0044@1|root,COG0044@2|Bacteria,1MVXY@1224|Proteobacteria,2TSTM@28211|Alphaproteobacteria,47FX0@766|Rickettsiales	766|Rickettsiales	F	Belongs to the metallo-dependent hydrolases superfamily. DHOase family. Class I DHOase subfamily	pyrC	-	3.5.2.3	ko:K01465	ko00240,ko01100,map00240,map01100	M00051	R01993	RC00632	ko00000,ko00001,ko00002,ko01000	-	-	-	Amidohydro_1
http://gbol.life/0.1/Neo_07/contig_1_pilon/gene/154834-156168	234826.AM940	8.11e-148	435.0	COG1109@1|root,COG1109@2|Bacteria,1MU24@1224|Proteobacteria,2TQWH@28211|Alphaproteobacteria,47F29@766|Rickettsiales	766|Rickettsiales	G	Catalyzes the conversion of glucosamine-6-phosphate to glucosamine-1-phosphate	glmM	-	5.4.2.10	ko:K03431	ko00520,ko01100,ko01130,map00520,map01100,map01130	-	R02060	RC00408	ko00000,ko00001,ko01000	-	-	-	PGM_PMM_I,PGM_PMM_II,PGM_PMM_III,PGM_PMM_IV
http://gbol.life/0.1/Neo_07/contig_1_pilon/gene/156170-156805	212042.APH_0243	1.9e-98	291.0	COG0321@1|root,COG0321@2|Bacteria,1MU6A@1224|Proteobacteria,2TRXJ@28211|Alphaproteobacteria,47F9N@766|Rickettsiales	766|Rickettsiales	H	Catalyzes the transfer of endogenously produced octanoic acid from octanoyl-acyl-carrier-protein onto the lipoyl domains of lipoate-dependent enzymes. Lipoyl-ACP can also act as a substrate although octanoyl-ACP is likely to be the physiological substrate	lipB	-	2.3.1.181	ko:K03801	ko00785,ko01100,map00785,map01100	-	R07766,R07769	RC00039,RC00992,RC02867	ko00000,ko00001,ko01000	-	-	-	BPL_LplA_LipB
http://gbol.life/0.1/Neo_07/contig_1_pilon/gene/156961-157653	391036.EHF_0314	1.47e-112	328.0	COG2003@1|root,COG2003@2|Bacteria,1MXZ5@1224|Proteobacteria,2TQXM@28211|Alphaproteobacteria,47FB2@766|Rickettsiales	766|Rickettsiales	E	Belongs to the UPF0758 family	radC	-	-	ko:K03630	-	-	-	-	ko00000	-	-	-	RadC
http://gbol.life/0.1/Neo_07/contig_1_pilon/gene/157844-158128	212042.APH_0241	1.76e-48	155.0	COG0234@1|root,COG0234@2|Bacteria,1MZ2X@1224|Proteobacteria,2U9AQ@28211|Alphaproteobacteria,47FG0@766|Rickettsiales	766|Rickettsiales	O	Binds to Cpn60 in the presence of Mg-ATP and suppresses the ATPase activity of the latter	groES	-	-	ko:K04078	-	-	-	-	ko00000,ko03029,ko03110	-	-	-	Cpn10
http://gbol.life/0.1/Neo_07/contig_1_pilon/gene/158220-159869	234826.AM944	0.0	933.0	COG0459@1|root,COG0459@2|Bacteria,1MURR@1224|Proteobacteria,2TS07@28211|Alphaproteobacteria,47EV8@766|Rickettsiales	766|Rickettsiales	O	Prevents misfolding and promotes the refolding and proper assembly of unfolded polypeptides generated under stress conditions	groEL	-	-	ko:K04077	ko03018,ko04212,ko04940,ko05134,ko05152,map03018,map04212,map04940,map05134,map05152	-	-	-	ko00000,ko00001,ko03019,ko03029,ko03110,ko04147	-	-	-	Cpn60_TCP1
http://gbol.life/0.1/Neo_07/contig_1_pilon/gene/160514-161221	269484.Ecaj_0646	9.04e-87	264.0	COG1028@1|root,COG1028@2|Bacteria,1MWBC@1224|Proteobacteria,2TTQS@28211|Alphaproteobacteria,47FAS@766|Rickettsiales	766|Rickettsiales	IQ	Dehydrogenase	-	-	-	-	-	-	-	-	-	-	-	-	adh_short
http://gbol.life/0.1/Neo_07/contig_1_pilon/gene/161448-164009	269484.Ecaj_0645	0.0	1249.0	COG0542@1|root,COG0542@2|Bacteria,1MURH@1224|Proteobacteria,2TRKI@28211|Alphaproteobacteria,47EVZ@766|Rickettsiales	766|Rickettsiales	O	Part of a stress-induced multi-chaperone system, it is involved in the recovery of the cell from heat-induced damage, in cooperation with DnaK, DnaJ and GrpE	clpB	-	-	ko:K03695	ko04213,map04213	-	-	-	ko00000,ko00001,ko03110	-	-	-	AAA,AAA_2,ClpB_D2-small,Clp_N
http://gbol.life/0.1/Neo_07/contig_1_pilon/gene/168004-168657	269484.Ecaj_0643	6.47e-71	222.0	COG3485@1|root,COG3485@2|Bacteria,1MUYX@1224|Proteobacteria,2TU2C@28211|Alphaproteobacteria,47FMM@766|Rickettsiales	766|Rickettsiales	Q	Protocatechuate 3,4-dioxygenase beta subunit	-	-	1.13.11.3	ko:K00449	ko00362,ko00624,ko01100,ko01120,ko01220,map00362,map00624,map01100,map01120,map01220	-	R01631,R03549	RC00388,RC00953	br01602,ko00000,ko00001,ko01000	-	-	-	Dioxygenase_C
http://gbol.life/0.1/Neo_07/contig_1_pilon/gene/16802-17401	254945.Erum5200	3.33e-90	270.0	COG5448@1|root,COG5448@2|Bacteria,1MXM8@1224|Proteobacteria,2TTJ3@28211|Alphaproteobacteria	28211|Alphaproteobacteria	S	Glycoside hydrolase family 24	-	-	-	-	-	-	-	-	-	-	-	-	DUF2460
http://gbol.life/0.1/Neo_07/contig_1_pilon/gene/169971-171461	254945.Erum6380	2.04e-246	689.0	COG0260@1|root,COG0260@2|Bacteria,1MUF9@1224|Proteobacteria,2TQU9@28211|Alphaproteobacteria,47F0A@766|Rickettsiales	766|Rickettsiales	E	Presumably involved in the processing and regular turnover of intracellular proteins. Catalyzes the removal of unsubstituted N-terminal amino acids from various peptides	pepA	GO:0005575,GO:0005622,GO:0005623,GO:0005737,GO:0044424,GO:0044464	3.4.11.1	ko:K01255	ko00480,ko01100,map00480,map01100	-	R00899,R04951	RC00096,RC00141	ko00000,ko00001,ko01000,ko01002	-	-	-	Peptidase_M17,Peptidase_M17_N
http://gbol.life/0.1/Neo_07/contig_1_pilon/gene/171467-172099	391036.EHF_0323	1.82e-91	273.0	COG0299@1|root,COG0299@2|Bacteria,1MWN1@1224|Proteobacteria,2TRY6@28211|Alphaproteobacteria	28211|Alphaproteobacteria	F	Catalyzes the transfer of a formyl group from 10- formyltetrahydrofolate to 5-phospho-ribosyl-glycinamide (GAR), producing 5-phospho-ribosyl-N-formylglycinamide (FGAR) and tetrahydrofolate	purN	GO:0003674,GO:0003824,GO:0004644,GO:0005575,GO:0005622,GO:0005623,GO:0005737,GO:0005829,GO:0006950,GO:0006974,GO:0008150,GO:0009987,GO:0016740,GO:0016741,GO:0016742,GO:0033554,GO:0044424,GO:0044444,GO:0044464,GO:0050896,GO:0051716	2.1.2.2	ko:K11175	ko00230,ko00670,ko01100,ko01110,ko01130,map00230,map00670,map01100,map01110,map01130	M00048	R04325,R04326	RC00026,RC00197,RC01128	ko00000,ko00001,ko00002,ko01000	-	-	-	Formyl_trans_N,YjbR
http://gbol.life/0.1/Neo_07/contig_1_pilon/gene/174509-175297	269484.Ecaj_0652	1.02e-126	367.0	COG0047@1|root,COG0047@2|Bacteria,1MU4Y@1224|Proteobacteria,2TS67@28211|Alphaproteobacteria	28211|Alphaproteobacteria	F	Part of the phosphoribosylformylglycinamidine synthase complex involved in the purines biosynthetic pathway. Catalyzes the ATP-dependent conversion of formylglycinamide ribonucleotide (FGAR) and glutamine to yield formylglycinamidine ribonucleotide (FGAM) and glutamate. The FGAM synthase complex is composed of three subunits. PurQ produces an ammonia molecule by converting glutamine to glutamate.…	purQ	GO:0005575,GO:0005622,GO:0005623,GO:0005737,GO:0044424,GO:0044464	6.3.5.3	ko:K01952	ko00230,ko01100,ko01110,ko01130,map00230,map01100,map01110,map01130	M00048	R04463	RC00010,RC01160	ko00000,ko00001,ko00002,ko01000	-	-	-	GATase_5
http://gbol.life/0.1/Neo_07/contig_1_pilon/gene/175392-177275	269484.Ecaj_0653	0.0	895.0	COG0445@1|root,COG0445@2|Bacteria,1MU6F@1224|Proteobacteria,2TRJS@28211|Alphaproteobacteria,47F1A@766|Rickettsiales	766|Rickettsiales	D	NAD-binding protein involved in the addition of a carboxymethylaminomethyl (cmnm) group at the wobble position (U34) of certain tRNAs, forming tRNA-cmnm(5)s(2)U34	gidA	-	-	ko:K03495	-	-	R08701	RC00053,RC00209,RC00870	ko00000,ko03016,ko03036	-	-	-	GIDA,GIDA_assoc
http://gbol.life/0.1/Neo_07/contig_1_pilon/gene/178477-179397	254945.Erum6470	1.59e-142	410.0	COG1494@1|root,COG1494@2|Bacteria,1MUB1@1224|Proteobacteria,2TSPE@28211|Alphaproteobacteria,47F3S@766|Rickettsiales	766|Rickettsiales	G	fructose-1,6-bisphosphatase	glpX	-	3.1.3.11,3.1.3.37	ko:K02446,ko:K11532	ko00010,ko00030,ko00051,ko00680,ko00710,ko01100,ko01110,ko01120,ko01130,ko01200,map00010,map00030,map00051,map00680,map00710,map01100,map01110,map01120,map01130,map01200	M00003,M00165,M00167	R00762,R01845,R04780	RC00017	ko00000,ko00001,ko00002,ko01000	-	-	-	FBPase_glpX
http://gbol.life/0.1/Neo_07/contig_1_pilon/gene/179485-180114	269484.Ecaj_0655	2.17e-64	204.0	COG0739@1|root,COG0739@2|Bacteria,1QVU7@1224|Proteobacteria,2TWJV@28211|Alphaproteobacteria,47FM1@766|Rickettsiales	766|Rickettsiales	M	Peptidase family M23	-	-	-	ko:K06194	-	-	-	-	ko00000	1.A.34.1.2	-	-	Peptidase_M23
http://gbol.life/0.1/Neo_07/contig_1_pilon/gene/180254-180706	269484.Ecaj_0656	6.15e-64	199.0	COG5388@1|root,COG5388@2|Bacteria	2|Bacteria	S	PAS domain	-	-	-	-	-	-	-	-	-	-	-	-	PAS_5
http://gbol.life/0.1/Neo_07/contig_1_pilon/gene/181010-181993	254945.Erum6500	2.62e-169	480.0	COG0502@1|root,COG0502@2|Bacteria,1MVFF@1224|Proteobacteria,2TSD6@28211|Alphaproteobacteria,47F28@766|Rickettsiales	766|Rickettsiales	H	Catalyzes the conversion of dethiobiotin (DTB) to biotin by the insertion of a sulfur atom into dethiobiotin via a radical- based mechanism	bioB	-	2.8.1.6	ko:K01012	ko00780,ko01100,map00780,map01100	M00123,M00573,M00577	R01078	RC00441	ko00000,ko00001,ko00002,ko01000	-	-	-	BATS,Radical_SAM
http://gbol.life/0.1/Neo_07/contig_1_pilon/gene/183597-186602	254945.Erum6510	0.0	1304.0	COG0046@1|root,COG0046@2|Bacteria,1MYN4@1224|Proteobacteria,2TRGM@28211|Alphaproteobacteria,47G6H@766|Rickettsiales	766|Rickettsiales	F	Part of the phosphoribosylformylglycinamidine synthase complex involved in the purines biosynthetic pathway. Catalyzes the ATP-dependent conversion of formylglycinamide ribonucleotide (FGAR) and glutamine to yield formylglycinamidine ribonucleotide (FGAM) and glutamate. The FGAM synthase complex is composed of three subunits. PurQ produces an ammonia molecule by converting glutamine to glutamate.…	purL	-	6.3.5.3	ko:K01952	ko00230,ko01100,ko01110,ko01130,map00230,map01100,map01110,map01130	M00048	R04463	RC00010,RC01160	ko00000,ko00001,ko00002,ko01000	-	-	-	AIRS,AIRS_C
http://gbol.life/0.1/Neo_07/contig_1_pilon/gene/187115-188392	391036.EHF_0301	1.02e-130	389.0	COG4783@1|root,COG4783@2|Bacteria,1MVFV@1224|Proteobacteria,2TTV2@28211|Alphaproteobacteria,47FA5@766|Rickettsiales	766|Rickettsiales	S	Peptidase family M48	-	-	-	-	-	-	-	-	-	-	-	-	ANAPC3,Peptidase_M48,TPR_19
http://gbol.life/0.1/Neo_07/contig_1_pilon/gene/189482-190081	212042.APH_0212	1.97e-54	178.0	COG0801@1|root,COG0801@2|Bacteria,1MZH8@1224|Proteobacteria,2U8D6@28211|Alphaproteobacteria,47FP6@766|Rickettsiales	766|Rickettsiales	H	7,8-dihydro-6-hydroxymethylpterin-pyrophosphokinase (HPPK)	folK	-	2.7.6.3	ko:K00950	ko00790,ko01100,map00790,map01100	M00126,M00841	R03503	RC00002,RC00017	ko00000,ko00001,ko00002,ko01000	-	-	-	HPPK
http://gbol.life/0.1/Neo_07/contig_1_pilon/gene/190573-190917	391036.EHF_0300	1.39e-44	147.0	COG0799@1|root,COG0799@2|Bacteria,1MZEF@1224|Proteobacteria,2UBSV@28211|Alphaproteobacteria,47FNR@766|Rickettsiales	766|Rickettsiales	J	Functions as a ribosomal silencing factor. Interacts with ribosomal protein L14 (rplN), blocking formation of intersubunit bridge B8. Prevents association of the 30S and 50S ribosomal subunits and the formation of functional ribosomes, thus repressing translation	rsfS	-	-	ko:K09710	-	-	-	-	ko00000,ko03009	-	-	-	RsfS
http://gbol.life/0.1/Neo_07/contig_1_pilon/gene/191158-192000	205920.ECH_0345	1.42e-66	216.0	2BHKK@1|root,32BP7@2|Bacteria,1P2V6@1224|Proteobacteria,2UUFP@28211|Alphaproteobacteria,47GDT@766|Rickettsiales	766|Rickettsiales	-	-	-	-	-	-	-	-	-	-	-	-	-	-	GGDEF
http://gbol.life/0.1/Neo_07/contig_1_pilon/gene/192215-192877	205920.ECH_0343	3.69e-47	161.0	COG5385@1|root,COG5385@2|Bacteria,1PD1Z@1224|Proteobacteria,2UGVI@28211|Alphaproteobacteria,47FSE@766|Rickettsiales	766|Rickettsiales	S	Histidine phosphotransferase C-terminal domain	-	-	-	ko:K13588	ko02020,ko04112,map02020,map04112	-	-	-	ko00000,ko00001	-	-	-	HPTransfase
http://gbol.life/0.1/Neo_07/contig_1_pilon/gene/193223-194251	269484.Ecaj_0665	8.91e-153	439.0	COG0150@1|root,COG0150@2|Bacteria,1MURG@1224|Proteobacteria,2TR6G@28211|Alphaproteobacteria,47G2P@766|Rickettsiales	766|Rickettsiales	F	AIR synthase related protein, N-terminal domain	purM	-	6.3.3.1	ko:K01933	ko00230,ko01100,ko01110,ko01130,map00230,map01100,map01110,map01130	M00048	R04208	RC01100	ko00000,ko00001,ko00002,ko01000	-	-	-	AIRS,AIRS_C
http://gbol.life/0.1/Neo_07/contig_1_pilon/gene/195243-196184	391036.EHF_0296	1.18e-123	363.0	COG4974@1|root,COG4974@2|Bacteria,1QU6A@1224|Proteobacteria,2TS7W@28211|Alphaproteobacteria,47F59@766|Rickettsiales	766|Rickettsiales	L	Site-specific tyrosine recombinase, which acts by catalyzing the cutting and rejoining of the recombining DNA molecules. The XerC-XerD complex is essential to convert dimers of the bacterial chromosome into monomers to permit their segregation at cell division. It also contributes to the segregational stability of plasmids	xerC	-	-	ko:K03733	-	-	-	-	ko00000,ko03036	-	-	-	Phage_int_SAM_1,Phage_integrase
http://gbol.life/0.1/Neo_07/contig_1_pilon/gene/197312-198292	269484.Ecaj_0667	6.73e-120	355.0	COG0240@1|root,COG0240@2|Bacteria,1MUU3@1224|Proteobacteria,2TT75@28211|Alphaproteobacteria,47F7N@766|Rickettsiales	766|Rickettsiales	I	Glycerol-3-phosphate dehydrogenase	gpsA	GO:0003674,GO:0003824,GO:0006072,GO:0006629,GO:0006644,GO:0006793,GO:0006796,GO:0008150,GO:0008152,GO:0008610,GO:0008654,GO:0009058,GO:0009987,GO:0016491,GO:0016614,GO:0016616,GO:0019637,GO:0044237,GO:0044238,GO:0044249,GO:0044255,GO:0047952,GO:0052646,GO:0055114,GO:0071704,GO:0090407,GO:1901135,GO:1901576	1.1.1.94	ko:K00057	ko00564,ko01110,map00564,map01110	-	R00842,R00844	RC00029	ko00000,ko00001,ko01000	-	-	-	NAD_Gly3P_dh_C,NAD_Gly3P_dh_N
http://gbol.life/0.1/Neo_07/contig_1_pilon/gene/198916-200325	205920.ECH_0339	5.68e-268	741.0	COG2204@1|root,COG2204@2|Bacteria,1MU0N@1224|Proteobacteria,2TQW2@28211|Alphaproteobacteria,47EYI@766|Rickettsiales	766|Rickettsiales	T	COG2204 Response regulator containing CheY-like receiver, AAA-type ATPase, and DNA-binding domains	ntrX	-	-	ko:K13599	ko02020,map02020	M00498	-	-	ko00000,ko00001,ko00002,ko02022	-	-	-	HTH_8,Response_reg,Sigma54_activat
http://gbol.life/0.1/Neo_07/contig_1_pilon/gene/2-520	269484.Ecaj_0518	2.34e-69	215.0	COG0424@1|root,COG0424@2|Bacteria,1RH6H@1224|Proteobacteria,2TSS5@28211|Alphaproteobacteria,47FCD@766|Rickettsiales	766|Rickettsiales	D	COG0424 Nucleotide-binding protein implicated in inhibition of septum formation	maf	-	-	ko:K06287	-	-	-	-	ko00000	-	-	-	Maf
http://gbol.life/0.1/Neo_07/contig_1_pilon/gene/200823-201602	574556.ACIS_01078	2.18e-73	231.0	COG1589@1|root,COG1589@2|Bacteria,1MY1Q@1224|Proteobacteria,2TQPU@28211|Alphaproteobacteria,47FI0@766|Rickettsiales	766|Rickettsiales	D	Cell division protein FtsQ	ftsQ	-	-	ko:K03589	ko04112,map04112	-	-	-	ko00000,ko00001,ko03036	-	-	-	FtsQ,POTRA_1
http://gbol.life/0.1/Neo_07/contig_1_pilon/gene/201605-202594	234826.AM205	1.51e-114	342.0	COG1181@1|root,COG1181@2|Bacteria,1MUTB@1224|Proteobacteria,2TREC@28211|Alphaproteobacteria,47EXR@766|Rickettsiales	766|Rickettsiales	F	Cell wall formation	ddl	-	6.3.2.4	ko:K01921	ko00473,ko00550,ko01100,ko01502,map00473,map00550,map01100,map01502	-	R01150	RC00064,RC00141	ko00000,ko00001,ko01000,ko01011	-	-	-	Dala_Dala_lig_C,Dala_Dala_lig_N
http://gbol.life/0.1/Neo_07/contig_1_pilon/gene/202987-203883	391036.EHF_0291	6.31e-137	396.0	COG0189@1|root,COG0189@2|Bacteria,1MVUA@1224|Proteobacteria,2TQNE@28211|Alphaproteobacteria,47F6N@766|Rickettsiales	766|Rickettsiales	H	Belongs to the prokaryotic GSH synthase family	gshB	-	6.3.2.3	ko:K01920	ko00270,ko00480,ko01100,map00270,map00480,map01100	M00118	R00497,R10994	RC00096,RC00141	ko00000,ko00001,ko00002,ko01000	-	-	-	GSH-S_ATP,GSH-S_N
http://gbol.life/0.1/Neo_07/contig_1_pilon/gene/203913-204500	205920.ECH_0335	6.76e-84	253.0	COG2823@1|root,COG2823@2|Bacteria,1NJK0@1224|Proteobacteria,2U9XB@28211|Alphaproteobacteria,47FG5@766|Rickettsiales	766|Rickettsiales	S	periplasmic or secreted lipoprotein	osmY	-	-	-	-	-	-	-	-	-	-	-	BON
http://gbol.life/0.1/Neo_07/contig_1_pilon/gene/204802-206595	205920.ECH_0334	0.0	914.0	COG0173@1|root,COG0173@2|Bacteria,1MUXB@1224|Proteobacteria,2TR9U@28211|Alphaproteobacteria,47EWW@766|Rickettsiales	766|Rickettsiales	J	Aspartyl-tRNA synthetase with relaxed tRNA specificity since it is able to aspartylate not only its cognate tRNA(Asp) but also tRNA(Asn). Reaction proceeds in two steps L-aspartate is first activated by ATP to form Asp-AMP and then transferred to the acceptor end of tRNA(Asp Asn)	aspS	-	6.1.1.12	ko:K01876	ko00970,map00970	M00359,M00360	R05577	RC00055,RC00523	ko00000,ko00001,ko00002,ko01000,ko01007,ko03016,ko03029	-	-	-	GAD,tRNA-synt_2,tRNA_anti-codon
http://gbol.life/0.1/Neo_07/contig_1_pilon/gene/206946-207110	936154.STP_0185	2.6e-15	72.0	COG1080@1|root,COG1080@2|Bacteria,1TPK8@1239|Firmicutes,4HBU2@91061|Bacilli	91061|Bacilli	G	Belongs to the PEP-utilizing enzyme family	ppdK	-	2.7.9.1	ko:K01006	ko00620,ko00710,ko00720,ko01100,ko01120,ko01200,map00620,map00710,map00720,map01100,map01120,map01200	M00169,M00171,M00172,M00173	R00206	RC00002,RC00015	ko00000,ko00001,ko00002,ko01000	-	-	-	PEP-utilizers,PEP-utilizers_C,PPDK_N
http://gbol.life/0.1/Neo_07/contig_1_pilon/gene/207116-209749	269484.Ecaj_0675	0.0	1223.0	COG0574@1|root,COG1080@1|root,COG0574@2|Bacteria,COG1080@2|Bacteria,1MU0R@1224|Proteobacteria,2TR3C@28211|Alphaproteobacteria,47F2B@766|Rickettsiales	766|Rickettsiales	G	Belongs to the PEP-utilizing enzyme family	ppdK	-	2.7.9.1	ko:K01006	ko00620,ko00710,ko00720,ko01100,ko01120,ko01200,map00620,map00710,map00720,map01100,map01120,map01200	M00169,M00171,M00172,M00173	R00206	RC00002,RC00015	ko00000,ko00001,ko00002,ko01000	-	-	-	PEP-utilizers,PEP-utilizers_C,PPDK_N
http://gbol.life/0.1/Neo_07/contig_1_pilon/gene/20900-25057	391036.EHF_0445	0.0	961.0	COG1511@1|root,COG3704@1|root,COG5192@1|root,COG1511@2|Bacteria,COG3704@2|Bacteria,COG5192@2|Bacteria,1NIX6@1224|Proteobacteria,2UK4E@28211|Alphaproteobacteria,47F7M@766|Rickettsiales	766|Rickettsiales	U	type IV secretion system protein	-	-	-	ko:K03201	ko03070,map03070	M00333	-	-	ko00000,ko00001,ko00002,ko02044	3.A.7	-	-	TrbL
http://gbol.life/0.1/Neo_07/contig_1_pilon/gene/210006-210500	269484.Ecaj_0674	1.62e-41	143.0	COG1714@1|root,COG1714@2|Bacteria	2|Bacteria	S	RDD family	-	-	-	-	-	-	-	-	-	-	-	-	RDD
http://gbol.life/0.1/Neo_07/contig_1_pilon/gene/210505-211143	269484.Ecaj_0673	1.78e-61	197.0	COG0546@1|root,COG0546@2|Bacteria,1RDW2@1224|Proteobacteria,2U7C9@28211|Alphaproteobacteria,47FFM@766|Rickettsiales	766|Rickettsiales	S	Haloacid dehalogenase-like hydrolase	-	-	3.1.3.18	ko:K01091	ko00630,ko01100,ko01110,ko01130,map00630,map01100,map01110,map01130	-	R01334	RC00017	ko00000,ko00001,ko01000	-	-	-	HAD_2
http://gbol.life/0.1/Neo_07/contig_1_pilon/gene/211957-213444	269484.Ecaj_0677	7.78e-180	520.0	COG1009@1|root,COG1009@2|Bacteria,1MW2M@1224|Proteobacteria,2TWMA@28211|Alphaproteobacteria,47GT4@766|Rickettsiales	766|Rickettsiales	CP	Proton-conducting membrane transporter	nuoL2	-	1.6.5.3	ko:K00341,ko:K05568	ko00190,ko01100,map00190,map01100	M00144	R11945	RC00061	ko00000,ko00001,ko00002,ko01000,ko02000	2.A.63.1,2.A.63.2,3.D.1	-	-	Proton_antipo_M
http://gbol.life/0.1/Neo_07/contig_1_pilon/gene/213625-214140	205920.ECH_0327	4.58e-76	231.0	COG3474@1|root,COG3474@2|Bacteria,1RIDN@1224|Proteobacteria,2U142@28211|Alphaproteobacteria,47FI1@766|Rickettsiales	766|Rickettsiales	C	Cytochrome C	cycM	-	-	ko:K08738	ko00920,ko01100,ko01120,ko01524,ko02020,ko04115,ko04210,ko04214,ko04215,ko04932,ko05010,ko05012,ko05014,ko05016,ko05134,ko05145,ko05152,ko05161,ko05164,ko05167,ko05168,ko05200,ko05210,ko05222,ko05416,map00920,map01100,map01120,map01524,map02020,map04115,map04210,map04214,map04215,map04932,map05010,map05012,map05014,map05016,map05134,map05145,map05152,map05161,map05164,map05167,map05168,map05200,m…	M00595	R10151	RC03151,RC03152	ko00000,ko00001,ko00002	3.D.4.6	-	-	Cytochrom_C
http://gbol.life/0.1/Neo_07/contig_1_pilon/gene/214147-214926	205920.ECH_0326	5.86e-86	263.0	COG1073@1|root,COG1073@2|Bacteria,1MX88@1224|Proteobacteria,2TSRE@28211|Alphaproteobacteria,47FD1@766|Rickettsiales	766|Rickettsiales	S	hydrolases or acyltransferases (alpha beta hydrolase superfamily)	-	-	-	ko:K06889	-	-	-	-	ko00000	-	-	-	Hydrolase_4
http://gbol.life/0.1/Neo_07/contig_1_pilon/gene/222213-223112	269484.Ecaj_0680	2.18e-139	402.0	COG0190@1|root,COG0190@2|Bacteria,1MWU4@1224|Proteobacteria,2TRZZ@28211|Alphaproteobacteria,47EXQ@766|Rickettsiales	766|Rickettsiales	F	Catalyzes the oxidation of 5,10- methylenetetrahydrofolate to 5,10-methenyltetrahydrofolate and then the hydrolysis of 5,10-methenyltetrahydrofolate to 10- formyltetrahydrofolate	folD	-	1.5.1.5,3.5.4.9	ko:K01491	ko00670,ko00720,ko01100,ko01120,ko01200,map00670,map00720,map01100,map01120,map01200	M00140,M00377	R01220,R01655	RC00202,RC00578	ko00000,ko00001,ko00002,ko01000	-	-	-	THF_DHG_CYH,THF_DHG_CYH_C
http://gbol.life/0.1/Neo_07/contig_1_pilon/gene/224018-224671	205920.ECH_0322	5e-98	290.0	COG0194@1|root,COG0194@2|Bacteria,1MW92@1224|Proteobacteria,2TSCQ@28211|Alphaproteobacteria,47F8G@766|Rickettsiales	766|Rickettsiales	F	Essential for recycling GMP and indirectly, cGMP	gmk	-	2.7.4.8	ko:K00942	ko00230,ko01100,map00230,map01100	M00050	R00332,R02090	RC00002	ko00000,ko00001,ko00002,ko01000	-	-	-	Guanylate_kin
http://gbol.life/0.1/Neo_07/contig_1_pilon/gene/224786-225493	269484.Ecaj_0682	6.18e-107	315.0	COG0755@1|root,COG0755@2|Bacteria,1MU61@1224|Proteobacteria,2TSW8@28211|Alphaproteobacteria,47F8T@766|Rickettsiales	766|Rickettsiales	O	Required for the export of heme to the periplasm for the biogenesis of c-type cytochromes	ccmC	-	-	ko:K02195	ko02010,map02010	M00259	-	-	ko00000,ko00001,ko00002,ko02000	3.A.1.107	-	-	Cytochrom_C_asm
http://gbol.life/0.1/Neo_07/contig_1_pilon/gene/225490-226077	254945.Erum6760	1.14e-77	237.0	COG0632@1|root,COG0632@2|Bacteria,1MWJR@1224|Proteobacteria,2TSKM@28211|Alphaproteobacteria,47FG4@766|Rickettsiales	766|Rickettsiales	L	The RuvA-RuvB complex in the presence of ATP renatures cruciform structure in supercoiled DNA with palindromic sequence, indicating that it may promote strand exchange reactions in homologous recombination. RuvAB is a helicase that mediates the Holliday junction migration by localized denaturation and reannealing. RuvA stimulates, in the presence of DNA, the weak ATPase activity of RuvB	ruvA	-	3.6.4.12	ko:K03550	ko03440,map03440	-	-	-	ko00000,ko00001,ko01000,ko03400	-	-	-	HHH_5,RuvA_C,RuvA_N
http://gbol.life/0.1/Neo_07/contig_1_pilon/gene/226083-227060	254945.Erum6770	2.74e-168	478.0	COG2255@1|root,COG2255@2|Bacteria,1MU38@1224|Proteobacteria,2TQNG@28211|Alphaproteobacteria,47EZC@766|Rickettsiales	766|Rickettsiales	L	The RuvA-RuvB complex in the presence of ATP renatures cruciform structure in supercoiled DNA with palindromic sequence, indicating that it may promote strand exchange reactions in homologous recombination. RuvAB is a helicase that mediates the Holliday junction migration by localized denaturation and reannealing	ruvB	-	3.6.4.12	ko:K03551	ko03440,map03440	-	-	-	ko00000,ko00001,ko01000,ko03400	-	-	-	RuvB_C,RuvB_N
http://gbol.life/0.1/Neo_07/contig_1_pilon/gene/227513-228712	391036.EHF_0274	4e-164	473.0	COG0477@1|root,COG2814@2|Bacteria,1MW19@1224|Proteobacteria,2TRJ1@28211|Alphaproteobacteria,47F9I@766|Rickettsiales	766|Rickettsiales	EGP	Sugar (and other) transporter	-	-	-	ko:K07552	-	-	-	-	ko00000,ko02000	2.A.1.2	-	-	MFS_1
http://gbol.life/0.1/Neo_07/contig_1_pilon/gene/228859-229701	269484.Ecaj_0686	5.73e-147	420.0	COG1351@1|root,COG1351@2|Bacteria,1MWY8@1224|Proteobacteria,2TTER@28211|Alphaproteobacteria,47F1N@766|Rickettsiales	766|Rickettsiales	F	Catalyzes the reductive methylation of 2'-deoxyuridine- 5'-monophosphate (dUMP) to 2'-deoxythymidine-5'-monophosphate (dTMP) while utilizing 5,10-methylenetetrahydrofolate (mTHF) as the methyl donor, and NADPH and FADH(2) as the reductant	thyX	-	2.1.1.148	ko:K03465	ko00240,ko00670,ko01100,map00240,map00670,map01100	-	R06613	RC00022,RC00332	ko00000,ko00001,ko01000	-	-	-	Thy1
http://gbol.life/0.1/Neo_07/contig_1_pilon/gene/229710-230498	269484.Ecaj_0687	7.28e-167	468.0	COG0479@1|root,COG0479@2|Bacteria,1MVHS@1224|Proteobacteria,2TQYF@28211|Alphaproteobacteria,47EX7@766|Rickettsiales	766|Rickettsiales	C	Belongs to the succinate dehydrogenase fumarate reductase iron-sulfur protein family	sdhB	-	1.3.5.1,1.3.5.4	ko:K00240	ko00020,ko00190,ko00650,ko00720,ko01100,ko01110,ko01120,ko01130,ko01200,map00020,map00190,map00650,map00720,map01100,map01110,map01120,map01130,map01200	M00009,M00011,M00149,M00173,M00374,M00376	R02164	RC00045	ko00000,ko00001,ko00002,ko01000	-	-	-	Fer2_3,Fer4_10,Fer4_17,Fer4_8
http://gbol.life/0.1/Neo_07/contig_1_pilon/gene/230509-232326	269484.Ecaj_0688	0.0	1059.0	COG1053@1|root,COG1053@2|Bacteria,1MU5M@1224|Proteobacteria,2TQJA@28211|Alphaproteobacteria,47EUN@766|Rickettsiales	766|Rickettsiales	C	Belongs to the FAD-dependent oxidoreductase 2 family. FRD SDH subfamily	sdhA	-	1.3.5.1,1.3.5.4	ko:K00239	ko00020,ko00190,ko00650,ko00720,ko01100,ko01110,ko01120,ko01130,ko01200,ko05134,map00020,map00190,map00650,map00720,map01100,map01110,map01120,map01130,map01200,map05134	M00009,M00011,M00149,M00173,M00374,M00376	R02164	RC00045	ko00000,ko00001,ko00002,ko01000	-	-	-	FAD_binding_2,Succ_DH_flav_C
http://gbol.life/0.1/Neo_07/contig_1_pilon/gene/232767-234503	254945.Erum6820	6.07e-242	685.0	COG1132@1|root,COG1132@2|Bacteria,1MUBM@1224|Proteobacteria,2TQMR@28211|Alphaproteobacteria,47EVM@766|Rickettsiales	766|Rickettsiales	V	Part of an ABC transporter complex. Transmembrane domains (TMD) form a pore in the inner membrane and the ATP- binding domain (NBD) is responsible for energy generation (By similarity)	msbA2	-	-	ko:K06147	-	-	-	-	ko00000,ko02000	3.A.1.106,3.A.1.109,3.A.1.21	-	-	ABC_membrane,ABC_tran
http://gbol.life/0.1/Neo_07/contig_1_pilon/gene/234503-234835	254945.Erum6830	1.56e-33	119.0	COG1965@1|root,COG1965@2|Bacteria,1NI02@1224|Proteobacteria,2UKWH@28211|Alphaproteobacteria,47FTK@766|Rickettsiales	766|Rickettsiales	P	Belongs to the frataxin family	cyaY	-	-	ko:K06202	-	-	-	-	ko00000	-	-	-	Frataxin_Cyay
http://gbol.life/0.1/Neo_07/contig_1_pilon/gene/235217-236491	205920.ECH_0311	3.27e-214	602.0	COG0112@1|root,COG0112@2|Bacteria,1MUIS@1224|Proteobacteria,2TQKT@28211|Alphaproteobacteria,47F0T@766|Rickettsiales	766|Rickettsiales	E	Catalyzes the reversible interconversion of serine and glycine with tetrahydrofolate (THF) serving as the one-carbon carrier. This reaction serves as the major source of one-carbon groups required for the biosynthesis of purines, thymidylate, methionine, and other important biomolecules. Also exhibits THF- independent aldolase activity toward beta-hydroxyamino acids, producing glycine and aldehyd…	glyA	-	2.1.2.1	ko:K00600	ko00260,ko00460,ko00630,ko00670,ko00680,ko01100,ko01110,ko01120,ko01130,ko01200,ko01230,ko01523,map00260,map00460,map00630,map00670,map00680,map01100,map01110,map01120,map01130,map01200,map01230,map01523	M00140,M00141,M00346,M00532	R00945,R09099	RC00022,RC00112,RC01583,RC02958	ko00000,ko00001,ko00002,ko01000	-	-	-	SHMT
http://gbol.life/0.1/Neo_07/contig_1_pilon/gene/236619-237197	269484.Ecaj_0693	1.8e-60	194.0	COG0359@1|root,COG0359@2|Bacteria,1RD0R@1224|Proteobacteria,2TSC9@28211|Alphaproteobacteria,47FG1@766|Rickettsiales	766|Rickettsiales	J	binds to the 23S rRNA	rplI	-	-	ko:K02939	ko03010,map03010	M00178	-	-	br01610,ko00000,ko00001,ko00002,ko03011	-	-	-	Ribosomal_L9_C,Ribosomal_L9_N
http://gbol.life/0.1/Neo_07/contig_1_pilon/gene/237268-237558	205920.ECH_0309	3.67e-44	145.0	COG0238@1|root,COG0238@2|Bacteria,1MZ8U@1224|Proteobacteria,2UC13@28211|Alphaproteobacteria,47FM3@766|Rickettsiales	766|Rickettsiales	J	Binds as a heterodimer with protein S6 to the central domain of the 16S rRNA, where it helps stabilize the platform of the 30S subunit	rpsR	-	-	ko:K02963	ko03010,map03010	M00178	-	-	br01610,ko00000,ko00001,ko00002,ko03011	-	-	-	Ribosomal_S18
http://gbol.life/0.1/Neo_07/contig_1_pilon/gene/237560-237892	254945.Erum6870	6.52e-49	158.0	COG0360@1|root,COG0360@2|Bacteria,1RH82@1224|Proteobacteria,2U767@28211|Alphaproteobacteria,47FKY@766|Rickettsiales	766|Rickettsiales	J	Binds together with S18 to 16S ribosomal RNA	rpsF	-	-	ko:K02990	ko03010,map03010	M00178	-	-	br01610,ko00000,ko00001,ko00002,ko03011,ko03029	-	-	-	Ribosomal_S6
http://gbol.life/0.1/Neo_07/contig_1_pilon/gene/238122-238709	205920.ECH_0307	6.63e-56	182.0	COG1286@1|root,COG1286@2|Bacteria,1NF4G@1224|Proteobacteria,2UHRX@28211|Alphaproteobacteria,47FSM@766|Rickettsiales	766|Rickettsiales	S	colicin V production	cvpA	-	-	ko:K03558	-	-	-	-	ko00000	-	-	-	Colicin_V
http://gbol.life/0.1/Neo_07/contig_1_pilon/gene/238725-241325	269484.Ecaj_0697	0.0	988.0	COG4666@1|root,COG4666@2|Bacteria,1MUNB@1224|Proteobacteria,2TQY9@28211|Alphaproteobacteria	28211|Alphaproteobacteria	S	transport system fused permease components	-	-	-	-	-	-	-	-	-	-	-	-	DUF3394,DctM
http://gbol.life/0.1/Neo_07/contig_1_pilon/gene/241582-242925	254945.Erum6900	5.57e-219	616.0	COG1066@1|root,COG1066@2|Bacteria,1MUJQ@1224|Proteobacteria,2TS6F@28211|Alphaproteobacteria,47F1T@766|Rickettsiales	766|Rickettsiales	L	DNA-dependent ATPase involved in processing of recombination intermediates, plays a role in repairing DNA breaks. Stimulates the branch migration of RecA-mediated strand transfer reactions, allowing the 3' invading strand to extend heteroduplex DNA faster. Binds ssDNA in the presence of ADP but not other nucleotides, has ATPase activity that is stimulated by ssDNA and various branched DNA structu…	radA	-	-	ko:K04485	-	-	-	-	ko00000,ko03400	-	-	-	AAA_25,ATPase,ChlI
http://gbol.life/0.1/Neo_07/contig_1_pilon/gene/242922-243419	205920.ECH_0304	2.64e-53	173.0	COG0526@1|root,COG0526@2|Bacteria,1RI3N@1224|Proteobacteria,2TSEW@28211|Alphaproteobacteria,47FTI@766|Rickettsiales	766|Rickettsiales	CO	Thiol disulfide	dsbE	-	-	ko:K02199	-	-	-	-	ko00000,ko03110	-	-	-	AhpC-TSA,Redoxin
http://gbol.life/0.1/Neo_07/contig_1_pilon/gene/243601-243960	391036.EHF_0053	6.45e-15	76.3	COG3637@1|root,COG3637@2|Bacteria	2|Bacteria	M	Has lipid A 3-O-deacylase activity. Hydrolyzes the ester bond at the 3 position of lipid A, a bioactive component of lipopolysaccharide (LPS), thereby releasing the primary fatty acyl moiety	-	-	-	ko:K12976,ko:K22110	-	-	-	-	ko00000,ko01000,ko01005,ko02000	1.B.35.1,1.B.35.2	-	-	KdgM,OMP_b-brl,PagL,Surface_Ag_2
http://gbol.life/0.1/Neo_07/contig_1_pilon/gene/246315-246536	269484.Ecaj_0700	4.72e-26	97.8	COG0271@1|root,COG0271@2|Bacteria	2|Bacteria	T	Belongs to the BolA IbaG family	bolA	-	6.3.5.3	ko:K01952	ko00230,ko01100,ko01110,ko01130,map00230,map01100,map01110,map01130	M00048	R04463	RC00010,RC01160	ko00000,ko00001,ko00002,ko01000	-	-	-	BolA
http://gbol.life/0.1/Neo_07/contig_1_pilon/gene/246505-246891	391036.EHF_0258	5.49e-55	174.0	COG0278@1|root,COG0278@2|Bacteria,1MZ4V@1224|Proteobacteria,2U9QB@28211|Alphaproteobacteria,47FGK@766|Rickettsiales	766|Rickettsiales	C	Belongs to the glutaredoxin family. Monothiol subfamily	grxC2	-	-	ko:K07390	-	-	-	-	ko00000,ko03029,ko03110	-	-	-	Glutaredoxin
http://gbol.life/0.1/Neo_07/contig_1_pilon/gene/246885-248885	269484.Ecaj_0702	3.3e-290	815.0	COG0272@1|root,COG0272@2|Bacteria,1MV3R@1224|Proteobacteria,2TRHK@28211|Alphaproteobacteria,47EZY@766|Rickettsiales	766|Rickettsiales	L	DNA ligase that catalyzes the formation of phosphodiester linkages between 5'-phosphoryl and 3'-hydroxyl groups in double-stranded DNA using NAD as a coenzyme and as the energy source for the reaction. It is essential for DNA replication and repair of damaged DNA	ligA	-	6.5.1.2	ko:K01972	ko03030,ko03410,ko03420,ko03430,map03030,map03410,map03420,map03430	-	R00382	RC00005	ko00000,ko00001,ko01000,ko03032,ko03400	-	-	-	BRCT,DNA_ligase_OB,DNA_ligase_ZBD,DNA_ligase_aden,HHH_2
http://gbol.life/0.1/Neo_07/contig_1_pilon/gene/249867-251021	391036.EHF_0256	8.18e-139	407.0	COG0349@1|root,COG0349@2|Bacteria,1MURV@1224|Proteobacteria,2TSQM@28211|Alphaproteobacteria,47FBG@766|Rickettsiales	766|Rickettsiales	J	Ribonuclease D	rnd	-	3.1.13.5	ko:K03684	-	-	-	-	ko00000,ko01000,ko03016	-	-	-	DNA_pol_A_exo1,HRDC
http://gbol.life/0.1/Neo_07/contig_1_pilon/gene/25044-28847	212042.APH_0376	1.31e-132	450.0	COG3704@1|root,COG3704@2|Bacteria,1NIX6@1224|Proteobacteria,2UK4E@28211|Alphaproteobacteria,47G7S@766|Rickettsiales	766|Rickettsiales	U	type IV secretion system	-	-	-	ko:K03201	ko03070,map03070	M00333	-	-	ko00000,ko00001,ko00002,ko02044	3.A.7	-	-	TrbL
http://gbol.life/0.1/Neo_07/contig_1_pilon/gene/251015-253165	254945.Erum6960	7.87e-293	825.0	COG5000@1|root,COG5000@2|Bacteria,1MWKZ@1224|Proteobacteria,2TQTB@28211|Alphaproteobacteria,47ETC@766|Rickettsiales	766|Rickettsiales	T	COG5000 Signal transduction histidine kinase involved in nitrogen fixation and metabolism regulation	ntrY	-	2.7.13.3	ko:K13598	ko02020,map02020	M00498	-	-	ko00000,ko00001,ko00002,ko01000,ko01001,ko02022	-	-	-	HAMP,HATPase_c,HisKA
http://gbol.life/0.1/Neo_07/contig_1_pilon/gene/253284-253718	234826.AM149	1.14e-38	133.0	COG1278@1|root,COG1278@2|Bacteria,1N6Q5@1224|Proteobacteria,2UF6W@28211|Alphaproteobacteria,47FS4@766|Rickettsiales	766|Rickettsiales	K	Cold shock	cspA	-	-	ko:K03704	-	-	-	-	ko00000,ko03000	-	-	-	CSD
http://gbol.life/0.1/Neo_07/contig_1_pilon/gene/254790-255350	205920.ECH_0296	5.46e-112	323.0	COG0717@1|root,COG0717@2|Bacteria,1MV2J@1224|Proteobacteria,2TSDM@28211|Alphaproteobacteria,47F3H@766|Rickettsiales	766|Rickettsiales	F	Belongs to the dCTP deaminase family	dcd	GO:0003674,GO:0003824,GO:0006139,GO:0006220,GO:0006244,GO:0006253,GO:0006725,GO:0006753,GO:0006793,GO:0006796,GO:0006807,GO:0008150,GO:0008152,GO:0008829,GO:0009056,GO:0009058,GO:0009117,GO:0009141,GO:0009143,GO:0009147,GO:0009149,GO:0009166,GO:0009200,GO:0009204,GO:0009211,GO:0009213,GO:0009219,GO:0009223,GO:0009262,GO:0009264,GO:0009394,GO:0009987,GO:0016787,GO:0016810,GO:0016814,GO:0018130,GO:…	3.5.4.13	ko:K01494	ko00240,ko01100,map00240,map01100	M00053	R00568,R02325	RC00074	ko00000,ko00001,ko00002,ko01000	-	-	-	dUTPase
http://gbol.life/0.1/Neo_07/contig_1_pilon/gene/255442-256728	574556.ACIS_01131	1.31e-161	469.0	COG0766@1|root,COG0766@2|Bacteria,1MUH7@1224|Proteobacteria,2TRPH@28211|Alphaproteobacteria,47EX5@766|Rickettsiales	766|Rickettsiales	M	Cell wall formation. Adds enolpyruvyl to UDP-N- acetylglucosamine	murA	-	2.5.1.7	ko:K00790	ko00520,ko00550,ko01100,map00520,map00550,map01100	-	R00660	RC00350	ko00000,ko00001,ko01000,ko01011	-	-	-	EPSP_synthase
http://gbol.life/0.1/Neo_07/contig_1_pilon/gene/256919-257527	254945.Erum7050	1.02e-75	233.0	COG4133@1|root,COG4133@2|Bacteria,1MZPC@1224|Proteobacteria,2TVBT@28211|Alphaproteobacteria,47FJF@766|Rickettsiales	766|Rickettsiales	P	once thought to export heme, this seems not to be the case, but its exact role is uncertain. Responsible for energy coupling to the transport system	ccmA	-	3.6.3.41	ko:K02193	ko02010,map02010	M00259	-	-	ko00000,ko00001,ko00002,ko01000,ko02000	3.A.1.107	-	-	ABC_tran
http://gbol.life/0.1/Neo_07/contig_1_pilon/gene/257972-258766	574556.ACIS_01133	1.15e-117	345.0	COG0413@1|root,COG0413@2|Bacteria,1MU3B@1224|Proteobacteria,2TQT1@28211|Alphaproteobacteria	28211|Alphaproteobacteria	H	Catalyzes the reversible reaction in which hydroxymethyl group from 5,10-methylenetetrahydrofolate is transferred onto alpha-ketoisovalerate to form ketopantoate	panB	-	2.1.2.11	ko:K00606	ko00770,ko01100,ko01110,map00770,map01100,map01110	M00119	R01226	RC00022,RC00200	ko00000,ko00001,ko00002,ko01000	-	-	-	Pantoate_transf
http://gbol.life/0.1/Neo_07/contig_1_pilon/gene/258919-259917	269484.Ecaj_0709	3.21e-115	344.0	COG1612@1|root,COG1612@2|Bacteria,1MVJ4@1224|Proteobacteria,2TR0M@28211|Alphaproteobacteria,47F5S@766|Rickettsiales	766|Rickettsiales	H	Catalyzes the oxidation of the C8 methyl side group on heme O porphyrin ring into a formyl group	ctaA	-	-	ko:K02259	ko00190,ko00860,ko01100,ko01110,ko02020,ko04714,map00190,map00860,map01100,map01110,map02020,map04714	M00154	R07412	RC00769	ko00000,ko00001,ko00002,ko03029	3.D.4.4	-	-	COX15-CtaA
http://gbol.life/0.1/Neo_07/contig_1_pilon/gene/261447-262211	254945.Erum7030	3.54e-76	238.0	COG1651@1|root,COG1651@2|Bacteria,1MY3H@1224|Proteobacteria,2TTXR@28211|Alphaproteobacteria,47FI8@766|Rickettsiales	766|Rickettsiales	O	disulfide	dsbA	-	-	-	-	-	-	-	-	-	-	-	DSBA,Thioredoxin_4
http://gbol.life/0.1/Neo_07/contig_1_pilon/gene/263124-264380	254945.Erum7010	1.08e-171	493.0	COG0124@1|root,COG0124@2|Bacteria,1MV2K@1224|Proteobacteria,2TSTH@28211|Alphaproteobacteria,47ETM@766|Rickettsiales	766|Rickettsiales	J	histidyl-tRNA synthetase	hisS	-	6.1.1.21	ko:K01892	ko00970,map00970	M00359,M00360	R03655	RC00055,RC00523	ko00000,ko00001,ko00002,ko01000,ko01007,ko03016	-	-	-	HGTP_anticodon,tRNA-synt_His
http://gbol.life/0.1/Neo_07/contig_1_pilon/gene/2632-4041	269484.Ecaj_0521	6.1e-209	592.0	COG1249@1|root,COG1249@2|Bacteria,1MU2U@1224|Proteobacteria,2TRN7@28211|Alphaproteobacteria,47ET6@766|Rickettsiales	766|Rickettsiales	C	COG1249 Pyruvate 2-oxoglutarate dehydrogenase complex, dihydrolipoamide dehydrogenase (E3) component, and related enzymes	lpdA	-	1.8.1.4	ko:K00382	ko00010,ko00020,ko00260,ko00280,ko00620,ko00630,ko00640,ko01100,ko01110,ko01120,ko01130,ko01200,map00010,map00020,map00260,map00280,map00620,map00630,map00640,map01100,map01110,map01120,map01130,map01200	M00009,M00011,M00036,M00307,M00532	R00209,R01221,R01698,R03815,R07618,R08549	RC00004,RC00022,RC00583,RC02742,RC02833,RC02834	br01601,ko00000,ko00001,ko00002,ko01000,ko04147	-	-	-	Pyr_redox_2,Pyr_redox_dim
http://gbol.life/0.1/Neo_07/contig_1_pilon/gene/264887-265612	254945.Erum7000	8.08e-101	300.0	COG0152@1|root,COG0152@2|Bacteria,1MUR9@1224|Proteobacteria,2TR8D@28211|Alphaproteobacteria,47FF5@766|Rickettsiales	766|Rickettsiales	F	Belongs to the SAICAR synthetase family	purC	-	6.3.2.6	ko:K01923	ko00230,ko01100,ko01110,ko01130,map00230,map01100,map01110,map01130	M00048	R04591	RC00064,RC00162	ko00000,ko00001,ko00002,ko01000	-	-	-	SAICAR_synt
http://gbol.life/0.1/Neo_07/contig_1_pilon/gene/270093-270653	205920.ECH_0277	9.63e-72	221.0	COG2094@1|root,COG2094@2|Bacteria,1RE0A@1224|Proteobacteria,2U7N6@28211|Alphaproteobacteria,47GSM@766|Rickettsiales	766|Rickettsiales	L	3-methyladenine DNA glycosylase	-	-	3.2.2.21	ko:K03652	ko03410,map03410	-	-	-	ko00000,ko00001,ko01000,ko03400	-	-	-	Pur_DNA_glyco
http://gbol.life/0.1/Neo_07/contig_1_pilon/gene/271214-271858	234826.AM132	3.52e-83	256.0	COG4589@1|root,COG4589@2|Bacteria,1R34Q@1224|Proteobacteria,2TZY0@28211|Alphaproteobacteria,47FR5@766|Rickettsiales	766|Rickettsiales	M	Phosphatidate cytidylyltransferase	cdsA	-	2.7.7.41	ko:K00981	ko00564,ko01100,ko01110,ko04070,map00564,map01100,map01110,map04070	M00093	R01799	RC00002	ko00000,ko00001,ko00002,ko01000	-	-	-	CTP_transf_1
http://gbol.life/0.1/Neo_07/contig_1_pilon/gene/271848-272546	234826.AM131	3.86e-90	272.0	COG0020@1|root,COG0020@2|Bacteria,1MVP1@1224|Proteobacteria,2TTVJ@28211|Alphaproteobacteria,47F9Q@766|Rickettsiales	766|Rickettsiales	H	Catalyzes the condensation of isopentenyl diphosphate (IPP) with allylic pyrophosphates generating different type of terpenoids	uppS	-	2.5.1.31	ko:K00806	ko00900,ko01110,map00900,map01110	-	R06447	RC00279,RC02839	ko00000,ko00001,ko01000,ko01006	-	-	-	Prenyltransf
http://gbol.life/0.1/Neo_07/contig_1_pilon/gene/272556-273110	234826.AM130	3.47e-79	240.0	COG0233@1|root,COG0233@2|Bacteria,1N66T@1224|Proteobacteria,2U5B2@28211|Alphaproteobacteria,47FAI@766|Rickettsiales	766|Rickettsiales	J	Responsible for the release of ribosomes from messenger RNA at the termination of protein biosynthesis. May increase the efficiency of translation by recycling ribosomes from one round of translation to another	frr	-	-	ko:K02838	-	-	-	-	ko00000,ko03012	-	-	-	RRF
http://gbol.life/0.1/Neo_07/contig_1_pilon/gene/273131-273871	205920.ECH_0266	1.32e-134	385.0	COG0528@1|root,COG0528@2|Bacteria,1MV3N@1224|Proteobacteria,2TQYN@28211|Alphaproteobacteria,47F0G@766|Rickettsiales	766|Rickettsiales	F	Catalyzes the reversible phosphorylation of UMP to UDP	pyrH	-	2.7.4.22	ko:K09903	ko00240,ko01100,map00240,map01100	-	R00158	RC00002	ko00000,ko00001,ko01000	-	-	-	AA_kinase
http://gbol.life/0.1/Neo_07/contig_1_pilon/gene/274270-277206	205920.ECH_0264	3.63e-272	793.0	COG3164@1|root,COG3164@2|Bacteria,1MVDY@1224|Proteobacteria,2TSGG@28211|Alphaproteobacteria,47FHN@766|Rickettsiales	766|Rickettsiales	S	Protein of unknown function	-	-	-	-	-	-	-	-	-	-	-	-	AsmA_2,DUF3971
http://gbol.life/0.1/Neo_07/contig_1_pilon/gene/277318-277773	205920.ECH_0263	6.55e-72	219.0	COG0328@1|root,COG0328@2|Bacteria,1RCZ1@1224|Proteobacteria,2U7C4@28211|Alphaproteobacteria,47FDC@766|Rickettsiales	766|Rickettsiales	L	Endonuclease that specifically degrades the RNA of RNA- DNA hybrids	rnhA	-	3.1.26.4	ko:K03469	ko03030,map03030	-	-	-	ko00000,ko00001,ko01000,ko03032	-	-	-	RNase_H
http://gbol.life/0.1/Neo_07/contig_1_pilon/gene/280697-281311	254945.Erum7390	1.73e-67	212.0	COG0307@1|root,COG0307@2|Bacteria,1MUMB@1224|Proteobacteria,2U3RS@28211|Alphaproteobacteria,47FJK@766|Rickettsiales	766|Rickettsiales	H	riboflavin synthase, alpha	ribE	-	2.5.1.9	ko:K00793	ko00740,ko01100,ko01110,map00740,map01100,map01110	M00125	R00066	RC00958,RC00960	ko00000,ko00001,ko00002,ko01000	-	-	-	Lum_binding
http://gbol.life/0.1/Neo_07/contig_1_pilon/gene/282047-283450	391036.EHF_0209	4.77e-283	780.0	COG2070@1|root,COG2070@2|Bacteria,1N52W@1224|Proteobacteria,2TV8B@28211|Alphaproteobacteria,47EXZ@766|Rickettsiales	766|Rickettsiales	S	2-Nitropropane dioxygenase	-	-	-	-	-	-	-	-	-	-	-	-	NMO
http://gbol.life/0.1/Neo_07/contig_1_pilon/gene/284910-286277	574556.ACIS_01153	1.78e-113	347.0	COG0739@1|root,COG0739@2|Bacteria,1MVTF@1224|Proteobacteria,2TT3Z@28211|Alphaproteobacteria,47F65@766|Rickettsiales	766|Rickettsiales	M	COG0739 Membrane proteins related to metalloendopeptidases	nlpD2	-	-	-	-	-	-	-	-	-	-	-	Peptidase_M23
http://gbol.life/0.1/Neo_07/contig_1_pilon/gene/28862-31540	205920.ECH_0497	2.27e-206	619.0	COG3704@1|root,COG3704@2|Bacteria,1RCVB@1224|Proteobacteria	1224|Proteobacteria	U	type IV secretion system protein	-	-	-	ko:K03201,ko:K12052	ko03070,map03070	M00333	-	-	ko00000,ko00001,ko00002,ko02044	3.A.7,3.A.7.8.1	-	-	TrbL
http://gbol.life/0.1/Neo_07/contig_1_pilon/gene/289663-290931	269484.Ecaj_0775	5.26e-194	550.0	COG0612@1|root,COG0612@2|Bacteria,1MVST@1224|Proteobacteria,2TR39@28211|Alphaproteobacteria,47EVF@766|Rickettsiales	766|Rickettsiales	S	Belongs to the peptidase M16 family	mpp	-	-	-	-	-	-	-	-	-	-	-	Peptidase_M16,Peptidase_M16_C
http://gbol.life/0.1/Neo_07/contig_1_pilon/gene/291439-292155	205920.ECH_0234	1.72e-106	314.0	COG1651@1|root,COG1651@2|Bacteria,1RFF4@1224|Proteobacteria,2U5BN@28211|Alphaproteobacteria,47FNY@766|Rickettsiales	766|Rickettsiales	O	Thioredoxin	-	-	-	-	-	-	-	-	-	-	-	-	Thioredoxin_4
http://gbol.life/0.1/Neo_07/contig_1_pilon/gene/292761-293264	234826.AM114	4.51e-64	201.0	COG1952@1|root,COG1952@2|Bacteria,1RI75@1224|Proteobacteria,2UBTB@28211|Alphaproteobacteria,47FP0@766|Rickettsiales	766|Rickettsiales	U	One of the proteins required for the normal export of preproteins out of the cell cytoplasm. It is a molecular chaperone that binds to a subset of precursor proteins, maintaining them in a translocation-competent state. It also specifically binds to its receptor SecA	secB	-	-	ko:K03071	ko02024,ko03060,ko03070,map02024,map03060,map03070	M00335	-	-	ko00000,ko00001,ko00002,ko02044,ko03110	3.A.5	-	-	SecB
http://gbol.life/0.1/Neo_07/contig_1_pilon/gene/293378-294025	391036.EHF_0205	3.58e-67	212.0	COG4395@1|root,COG4395@2|Bacteria,1NCIX@1224|Proteobacteria,2TTDQ@28211|Alphaproteobacteria,47FN2@766|Rickettsiales	766|Rickettsiales	S	protein conserved in bacteria	-	-	-	-	-	-	-	-	-	-	-	-	Tim44
http://gbol.life/0.1/Neo_07/contig_1_pilon/gene/294394-295599	269484.Ecaj_0779	8.46e-149	434.0	COG2271@1|root,COG2271@2|Bacteria,1PND6@1224|Proteobacteria,2TS48@28211|Alphaproteobacteria,47FF0@766|Rickettsiales	766|Rickettsiales	G	Major Facilitator Superfamily	-	-	-	-	-	-	-	-	-	-	-	-	MFS_1
http://gbol.life/0.1/Neo_07/contig_1_pilon/gene/296490-297095	574556.ACIS_01159	2.08e-79	243.0	COG0125@1|root,COG0125@2|Bacteria,1MV9C@1224|Proteobacteria,2U72D@28211|Alphaproteobacteria,47FAN@766|Rickettsiales	766|Rickettsiales	F	Phosphorylation of dTMP to form dTDP in both de novo and salvage pathways of dTTP synthesis	tmk	-	2.7.4.9	ko:K00943	ko00240,ko01100,map00240,map01100	M00053	R02094,R02098	RC00002	ko00000,ko00001,ko00002,ko01000	-	-	-	Thymidylate_kin
http://gbol.life/0.1/Neo_07/contig_1_pilon/gene/297222-298181	269484.Ecaj_0781	6.71e-138	400.0	COG0331@1|root,COG0331@2|Bacteria,1MV6N@1224|Proteobacteria,2TRTT@28211|Alphaproteobacteria,47EZI@766|Rickettsiales	766|Rickettsiales	I	malonyl CoA-acyl carrier protein transacylase	fabD	-	2.3.1.39	ko:K00645	ko00061,ko00333,ko01100,ko01130,ko01212,map00061,map00333,map01100,map01130,map01212	M00082	R01626,R11671	RC00004,RC00039,RC02727	ko00000,ko00001,ko00002,ko01000,ko01004	-	-	-	Acyl_transf_1
http://gbol.life/0.1/Neo_07/contig_1_pilon/gene/298542-298784	234826.AM108	5.33e-29	106.0	COG0254@1|root,COG0254@2|Bacteria	2|Bacteria	J	rRNA binding	rpmE	GO:0008150,GO:0040007	-	ko:K02909	ko03010,map03010	M00178	-	-	br01610,ko00000,ko00001,ko00002,ko03011	-	-	-	Ribosomal_L31
http://gbol.life/0.1/Neo_07/contig_1_pilon/gene/298806-299597	269484.Ecaj_0783	6.45e-116	340.0	COG0061@1|root,COG0061@2|Bacteria,1MUBC@1224|Proteobacteria,2TSKN@28211|Alphaproteobacteria,47F5E@766|Rickettsiales	766|Rickettsiales	F	Involved in the regulation of the intracellular balance of NAD and NADP, and is a key enzyme in the biosynthesis of NADP. Catalyzes specifically the phosphorylation on 2'-hydroxyl of the adenosine moiety of NAD to yield NADP	nadK	-	2.7.1.23	ko:K00858	ko00760,ko01100,map00760,map01100	-	R00104	RC00002,RC00078	ko00000,ko00001,ko01000	-	-	-	NAD_kinase
http://gbol.life/0.1/Neo_07/contig_1_pilon/gene/300152-301615	320483.AMF_073	4.37e-272	754.0	COG0516@1|root,COG0517@1|root,COG0516@2|Bacteria,COG0517@2|Bacteria,1MUJM@1224|Proteobacteria,2TQXC@28211|Alphaproteobacteria,47FWN@766|Rickettsiales	766|Rickettsiales	F	Catalyzes the conversion of inosine 5'-phosphate (IMP) to xanthosine 5'-phosphate (XMP), the first committed and rate- limiting step in the de novo synthesis of guanine nucleotides, and therefore plays an important role in the regulation of cell growth	guaB	-	1.1.1.205	ko:K00088	ko00230,ko00983,ko01100,ko01110,map00230,map00983,map01100,map01110	M00050	R01130,R08240	RC00143,RC02207	ko00000,ko00001,ko00002,ko01000,ko04147	-	-	-	CBS,IMPDH
http://gbol.life/0.1/Neo_07/contig_1_pilon/gene/302309-302530	525367.HMPREF0556_10473	1.06e-31	113.0	arCOG05874@1|root,2ZJ01@2|Bacteria,1V450@1239|Firmicutes,4HFPA@91061|Bacilli	91061|Bacilli	-	-	-	-	-	-	-	-	-	-	-	-	-	-	-
http://gbol.life/0.1/Neo_07/contig_1_pilon/gene/305042-305893	254945.Erum7510	8.71e-121	353.0	COG0596@1|root,COG0596@2|Bacteria,1MVVX@1224|Proteobacteria,2TT0S@28211|Alphaproteobacteria,47F87@766|Rickettsiales	766|Rickettsiales	S	hydrolases or acyltransferases (alpha beta hydrolase superfamily)	-	-	-	-	-	-	-	-	-	-	-	-	Abhydrolase_1
http://gbol.life/0.1/Neo_07/contig_1_pilon/gene/305974-306951	205920.ECH_0220	3.66e-186	523.0	COG1071@1|root,COG1071@2|Bacteria,1MU5R@1224|Proteobacteria,2TRSS@28211|Alphaproteobacteria,47EV5@766|Rickettsiales	766|Rickettsiales	C	The pyruvate dehydrogenase complex catalyzes the overall conversion of pyruvate to acetyl-CoA and CO(2)	pdhA	-	1.2.4.1	ko:K00161	ko00010,ko00020,ko00620,ko01100,ko01110,ko01120,ko01130,ko01200,ko04066,ko04922,ko05230,map00010,map00020,map00620,map01100,map01110,map01120,map01130,map01200,map04066,map04922,map05230	M00307	R00014,R00209,R01699,R03270	RC00004,RC00027,RC00627,RC02742,RC02744,RC02882	br01601,ko00000,ko00001,ko00002,ko01000	-	-	-	E1_dh
http://gbol.life/0.1/Neo_07/contig_1_pilon/gene/308021-308590	205920.ECH_0996	1.14e-112	325.0	COG5405@1|root,COG5405@2|Bacteria,1MVF2@1224|Proteobacteria,2TRRE@28211|Alphaproteobacteria,47F57@766|Rickettsiales	766|Rickettsiales	O	Protease subunit of a proteasome-like degradation complex believed to be a general protein degrading machinery	hslV	-	3.4.25.2	ko:K01419	-	-	-	-	ko00000,ko01000,ko01002	-	-	-	Proteasome
http://gbol.life/0.1/Neo_07/contig_1_pilon/gene/308593-310011	391036.EHF_0170	8.63e-261	724.0	COG1220@1|root,COG1220@2|Bacteria,1MVK9@1224|Proteobacteria,2TRXC@28211|Alphaproteobacteria,47F04@766|Rickettsiales	766|Rickettsiales	O	this subunit has chaperone activity. The binding of ATP and its subsequent hydrolysis by HslU are essential for unfolding of protein substrates subsequently hydrolyzed by HslV. HslU recognizes the N-terminal part of its protein substrates and unfolds these before they are guided to HslV for hydrolysis	hslU	-	-	ko:K03667	-	-	-	-	ko00000,ko03110	-	-	-	AAA,AAA_2,ClpB_D2-small
http://gbol.life/0.1/Neo_07/contig_1_pilon/gene/310015-310707	391036.EHF_0169	2.94e-98	292.0	COG0500@1|root,COG2226@2|Bacteria,1MX8I@1224|Proteobacteria,2TRWR@28211|Alphaproteobacteria,47F63@766|Rickettsiales	766|Rickettsiales	H	Methyltransferase required for the conversion of demethylmenaquinol (DMKH2) to menaquinol (MKH2) and the conversion of 2-polyprenyl-6-methoxy-1,4-benzoquinol (DDMQH2) to 2- polyprenyl-3-methyl-6-methoxy-1,4-benzoquinol (DMQH2)	ubiE	-	2.1.1.163,2.1.1.201	ko:K03183	ko00130,ko01100,ko01110,map00130,map01100,map01110	M00116,M00117	R04990,R04993,R06859,R08774,R09736	RC00003,RC01253,RC01662	ko00000,ko00001,ko00002,ko01000	-	-	-	Ubie_methyltran
http://gbol.life/0.1/Neo_07/contig_1_pilon/gene/311540-313072	391036.EHF_0168	5.45e-261	727.0	COG0143@1|root,COG0143@2|Bacteria,1MUBY@1224|Proteobacteria,2TQKA@28211|Alphaproteobacteria,47EWE@766|Rickettsiales	766|Rickettsiales	J	Is required not only for elongation of protein synthesis but also for the initiation of all mRNA translation through initiator tRNA(fMet) aminoacylation	metG	-	6.1.1.10	ko:K01874	ko00450,ko00970,map00450,map00970	M00359,M00360	R03659,R04773	RC00055,RC00523	ko00000,ko00001,ko00002,ko01000,ko01007,ko03016	-	-	-	Anticodon_1,tRNA-synt_1g
http://gbol.life/0.1/Neo_07/contig_1_pilon/gene/313879-315111	205920.ECH_1001	1.11e-167	483.0	COG0527@1|root,COG0527@2|Bacteria,1MW3H@1224|Proteobacteria,2TRFA@28211|Alphaproteobacteria,47F22@766|Rickettsiales	766|Rickettsiales	E	Belongs to the aspartokinase family	lysC	-	2.7.2.4	ko:K00928	ko00260,ko00261,ko00270,ko00300,ko01100,ko01110,ko01120,ko01130,ko01210,ko01230,map00260,map00261,map00270,map00300,map01100,map01110,map01120,map01130,map01210,map01230	M00016,M00017,M00018,M00033,M00525,M00526,M00527	R00480	RC00002,RC00043	ko00000,ko00001,ko00002,ko01000	-	-	-	AA_kinase,ACT_7
http://gbol.life/0.1/Neo_07/contig_1_pilon/gene/315905-316687	254945.Erum7730	2.67e-127	368.0	COG1622@1|root,COG1622@2|Bacteria,1MWHZ@1224|Proteobacteria,2TRK6@28211|Alphaproteobacteria,47EZD@766|Rickettsiales	766|Rickettsiales	C	Subunits I and II form the functional core of the enzyme complex. Electrons originating in cytochrome c are transferred via heme a and Cu(A) to the binuclear center formed by heme a3 and Cu(B)	coxB	-	1.9.3.1	ko:K02275	ko00190,ko01100,map00190,map01100	M00155	R00081	RC00016	ko00000,ko00001,ko00002,ko01000	3.D.4.2,3.D.4.4,3.D.4.6	-	-	COX2,COX2_TM
http://gbol.life/0.1/Neo_07/contig_1_pilon/gene/316702-318258	205920.ECH_1003	0.0	936.0	COG0843@1|root,COG0843@2|Bacteria,1MU7S@1224|Proteobacteria,2TQP1@28211|Alphaproteobacteria,47EY0@766|Rickettsiales	766|Rickettsiales	C	Cytochrome c oxidase is the component of the respiratory chain that catalyzes the reduction of oxygen to water. Subunits 1- 3 form the functional core of the enzyme complex. CO I is the catalytic subunit of the enzyme. Electrons originating in cytochrome c are transferred via the copper A center of subunit 2 and heme A of subunit 1 to the bimetallic center formed by heme A3 and copper B	coxA	GO:0005575,GO:0005623,GO:0005886,GO:0016020,GO:0044464,GO:0071944	1.9.3.1	ko:K02274	ko00190,ko01100,map00190,map01100	M00155	R00081	RC00016	ko00000,ko00001,ko00002,ko01000	3.D.4.2,3.D.4.3,3.D.4.4,3.D.4.6	-	-	COX1
http://gbol.life/0.1/Neo_07/contig_1_pilon/gene/31709-34159	391036.EHF_0442	3.21e-253	731.0	COG3704@1|root,COG3704@2|Bacteria,1N1KD@1224|Proteobacteria,2UDXI@28211|Alphaproteobacteria,47FIS@766|Rickettsiales	766|Rickettsiales	U	Type IV secretory pathway, VirB6 components	virB6	-	-	ko:K03201	ko03070,map03070	M00333	-	-	ko00000,ko00001,ko00002,ko02044	3.A.7	-	-	TrbL
http://gbol.life/0.1/Neo_07/contig_1_pilon/gene/318261-319136	269484.Ecaj_0811	2.4e-128	374.0	COG0109@1|root,COG0109@2|Bacteria,1MW3S@1224|Proteobacteria,2TRD8@28211|Alphaproteobacteria,47EXI@766|Rickettsiales	766|Rickettsiales	H	Converts heme B (protoheme IX) to heme O by substitution of the vinyl group on carbon 2 of heme B porphyrin ring with a hydroxyethyl farnesyl side group	ctaB	-	2.5.1.141	ko:K02257	ko00190,ko00860,ko01100,ko01110,ko04714,map00190,map00860,map01100,map01110,map04714	M00154	R07411	RC01786	ko00000,ko00001,ko00002,ko01000,ko01006,ko03029	-	-	-	UbiA
http://gbol.life/0.1/Neo_07/contig_1_pilon/gene/319341-320066	254945.Erum7760	1.26e-75	236.0	COG4105@1|root,COG4105@2|Bacteria,1MVS5@1224|Proteobacteria,2TRZ5@28211|Alphaproteobacteria,47FAX@766|Rickettsiales	766|Rickettsiales	M	Part of the outer membrane protein assembly complex, which is involved in assembly and insertion of beta-barrel proteins into the outer membrane	bamD	-	-	ko:K05807	-	-	-	-	ko00000,ko02000	1.B.33.1	-	-	YfiO
http://gbol.life/0.1/Neo_07/contig_1_pilon/gene/320246-321514	205920.ECH_1006	4.68e-237	659.0	COG0151@1|root,COG0151@2|Bacteria,1MUAH@1224|Proteobacteria,2TQR5@28211|Alphaproteobacteria	28211|Alphaproteobacteria	F	Belongs to the GARS family	purD	-	6.3.4.13	ko:K01945	ko00230,ko01100,ko01110,ko01130,map00230,map01100,map01110,map01130	M00048	R04144	RC00090,RC00166	ko00000,ko00001,ko00002,ko01000	-	-	-	GARS_A,GARS_C,GARS_N
http://gbol.life/0.1/Neo_07/contig_1_pilon/gene/321600-321959	205920.ECH_1008	9.83e-45	148.0	COG1862@1|root,COG1862@2|Bacteria,1MZT2@1224|Proteobacteria,2UBZ6@28211|Alphaproteobacteria,47FKT@766|Rickettsiales	766|Rickettsiales	U	The SecYEG-SecDF-YajC-YidC holo-translocon (HTL) protein secretase insertase is a supercomplex required for protein secretion, insertion of proteins into membranes, and assembly of membrane protein complexes. While the SecYEG complex is essential for assembly of a number of proteins and complexes, the SecDF- YajC-YidC subcomplex facilitates these functions	yajC	-	-	ko:K03210	ko02024,ko03060,ko03070,map02024,map03060,map03070	M00335	-	-	ko00000,ko00001,ko00002,ko02044	3.A.5.1,3.A.5.2	-	-	YajC
http://gbol.life/0.1/Neo_07/contig_1_pilon/gene/322008-323819	234826.AM1013	2.05e-218	627.0	COG0449@1|root,COG0449@2|Bacteria,1MW4K@1224|Proteobacteria,2TQPM@28211|Alphaproteobacteria,47EW3@766|Rickettsiales	766|Rickettsiales	M	Catalyzes the first step in hexosamine metabolism, converting fructose-6P into glucosamine-6P using glutamine as a nitrogen source	glmS	-	2.6.1.16	ko:K00820	ko00250,ko00520,ko01100,ko01130,ko04931,map00250,map00520,map01100,map01130,map04931	-	R00768	RC00010,RC00163,RC02752	ko00000,ko00001,ko01000,ko01002	-	-	-	GATase_6,SIS
http://gbol.life/0.1/Neo_07/contig_1_pilon/gene/324126-325253	254945.Erum7880	1.83e-154	446.0	COG0592@1|root,COG0592@2|Bacteria,1MVD9@1224|Proteobacteria,2TSRZ@28211|Alphaproteobacteria,47F39@766|Rickettsiales	766|Rickettsiales	L	Confers DNA tethering and processivity to DNA polymerases and other proteins. Acts as a clamp, forming a ring around DNA (a reaction catalyzed by the clamp-loading complex) which diffuses in an ATP-independent manner freely and bidirectionally along dsDNA. Initially characterized for its ability to contact the catalytic subunit of DNA polymerase III (Pol III), a complex, multichain enzyme respons…	dnaN	-	2.7.7.7	ko:K02338	ko00230,ko00240,ko01100,ko03030,ko03430,ko03440,map00230,map00240,map01100,map03030,map03430,map03440	M00260	R00375,R00376,R00377,R00378	RC02795	ko00000,ko00001,ko00002,ko01000,ko03032,ko03400	-	-	-	DNA_pol3_beta,DNA_pol3_beta_2,DNA_pol3_beta_3
http://gbol.life/0.1/Neo_07/contig_1_pilon/gene/325298-325912	212042.APH_1098	1.86e-107	313.0	COG0349@1|root,COG0349@2|Bacteria,1MWFD@1224|Proteobacteria,2TQXS@28211|Alphaproteobacteria,47F9F@766|Rickettsiales	766|Rickettsiales	L	hmm pf01612	-	-	3.1.13.5	ko:K03684	-	-	-	-	ko00000,ko01000,ko03016	-	-	-	DNA_pol_A_exo1
http://gbol.life/0.1/Neo_07/contig_1_pilon/gene/325979-326767	254945.Erum7860	1.15e-172	483.0	COG0745@1|root,COG0745@2|Bacteria,1N0YI@1224|Proteobacteria,2TSV8@28211|Alphaproteobacteria,47GQM@766|Rickettsiales	766|Rickettsiales	K	Response regulators consisting of a CheY-like receiver domain and a winged-helix DNA-binding	ctrA	-	-	-	-	-	-	-	-	-	-	-	Response_reg,Trans_reg_C
http://gbol.life/0.1/Neo_07/contig_1_pilon/gene/327261-327896	391036.EHF_0157	3.14e-93	278.0	COG1396@1|root,COG2932@1|root,COG1396@2|Bacteria,COG2932@2|Bacteria,1R82H@1224|Proteobacteria,2U2Z5@28211|Alphaproteobacteria	28211|Alphaproteobacteria	K	transcriptional regulator	-	-	-	-	-	-	-	-	-	-	-	-	HTH_19,HTH_3,HTH_31,Peptidase_S24,Phage_CI_repr
http://gbol.life/0.1/Neo_07/contig_1_pilon/gene/328421-328939	205920.ECH_1014	6.33e-88	261.0	COG0221@1|root,COG0221@2|Bacteria,1RA2F@1224|Proteobacteria,2TQZM@28211|Alphaproteobacteria,47FDN@766|Rickettsiales	766|Rickettsiales	C	Catalyzes the hydrolysis of inorganic pyrophosphate (PPi) forming two phosphate ions	ppa	-	3.6.1.1	ko:K01507	ko00190,map00190	-	-	-	ko00000,ko00001,ko01000	-	-	-	Pyrophosphatase
http://gbol.life/0.1/Neo_07/contig_1_pilon/gene/328992-330020	391036.EHF_0154	4.18e-140	407.0	COG0002@1|root,COG0002@2|Bacteria,1MVJ6@1224|Proteobacteria,2TRMT@28211|Alphaproteobacteria	28211|Alphaproteobacteria	E	Catalyzes the NADPH-dependent reduction of N-acetyl-5- glutamyl phosphate to yield N-acetyl-L-glutamate 5-semialdehyde	argC	-	1.2.1.38	ko:K00145	ko00220,ko01100,ko01110,ko01130,ko01210,ko01230,map00220,map01100,map01110,map01130,map01210,map01230	M00028,M00845	R03443	RC00684	ko00000,ko00001,ko00002,ko01000	-	-	-	Semialdhyde_dh,Semialdhyde_dhC
http://gbol.life/0.1/Neo_07/contig_1_pilon/gene/330026-330466	254945.Erum7820	1.52e-68	211.0	COG0103@1|root,COG0103@2|Bacteria,1RD4A@1224|Proteobacteria,2U5B5@28211|Alphaproteobacteria,47FEQ@766|Rickettsiales	766|Rickettsiales	J	Belongs to the universal ribosomal protein uS9 family	rpsI	-	-	ko:K02996	ko03010,map03010	M00178,M00179	-	-	br01610,ko00000,ko00001,ko00002,ko03011	-	-	-	Ribosomal_S9
http://gbol.life/0.1/Neo_07/contig_1_pilon/gene/330468-331019	254945.Erum7810	1.16e-80	243.0	COG0102@1|root,COG0102@2|Bacteria,1RA11@1224|Proteobacteria,2U5FM@28211|Alphaproteobacteria,47FC7@766|Rickettsiales	766|Rickettsiales	J	This protein is one of the early assembly proteins of the 50S ribosomal subunit, although it is not seen to bind rRNA by itself. It is important during the early stages of 50S assembly	rplM	-	-	ko:K02871	ko03010,map03010	M00178,M00179	-	-	br01610,ko00000,ko00001,ko00002,ko03011	-	-	-	Ribosomal_L13
http://gbol.life/0.1/Neo_07/contig_1_pilon/gene/331048-332304	269484.Ecaj_0823	1.76e-119	361.0	COG1538@1|root,COG1538@2|Bacteria,1MWCJ@1224|Proteobacteria,2TR3S@28211|Alphaproteobacteria,47FGW@766|Rickettsiales	766|Rickettsiales	MU	COG1538 Outer membrane protein	tolC	-	-	ko:K12340	ko01501,ko01503,ko02020,ko03070,ko04626,ko05133,map01501,map01503,map02020,map03070,map04626,map05133	M00325,M00326,M00339,M00571,M00575,M00646,M00647,M00696,M00697,M00709,M00720,M00821	-	-	ko00000,ko00001,ko00002,ko01504,ko02000,ko02044	1.B.17,2.A.6.2	-	-	OEP
http://gbol.life/0.1/Neo_07/contig_1_pilon/gene/332330-332914	254945.Erum7790	9.81e-27	108.0	COG3827@1|root,COG3827@2|Bacteria	2|Bacteria	-	-	fimV	-	-	ko:K08086,ko:K09991	-	-	-	-	ko00000	-	-	-	DUF2497
http://gbol.life/0.1/Neo_07/contig_1_pilon/gene/333097-334152	254945.Erum7890	2.39e-110	332.0	COG0489@1|root,COG0489@2|Bacteria,1MU7R@1224|Proteobacteria,2TRDM@28211|Alphaproteobacteria,47F5F@766|Rickettsiales	766|Rickettsiales	D	Binds and transfers iron-sulfur (Fe-S) clusters to target apoproteins. Can hydrolyze ATP	mrp	-	-	ko:K03593	-	-	-	-	ko00000,ko03029,ko03036	-	-	-	FeS_assembly_P,ParA
http://gbol.life/0.1/Neo_07/contig_1_pilon/gene/334858-335823	205920.ECH_1024	7.32e-124	364.0	COG0462@1|root,COG0462@2|Bacteria,1MW21@1224|Proteobacteria,2TR4Y@28211|Alphaproteobacteria,47EZG@766|Rickettsiales	766|Rickettsiales	EF	Ribose-phosphate pyrophosphokinase	prsA	-	2.7.6.1	ko:K00948	ko00030,ko00230,ko01100,ko01110,ko01120,ko01130,ko01200,ko01230,map00030,map00230,map01100,map01110,map01120,map01130,map01200,map01230	M00005	R01049	RC00002,RC00078	ko00000,ko00001,ko00002,ko01000	-	-	-	Pribosyl_synth,Pribosyltran,Pribosyltran_N
http://gbol.life/0.1/Neo_07/contig_1_pilon/gene/335807-336145	254945.Erum7910	3.31e-27	103.0	COG0721@1|root,COG0721@2|Bacteria	2|Bacteria	J	Allows the formation of correctly charged Asn-tRNA(Asn) or Gln-tRNA(Gln) through the transamidation of misacylated Asp- tRNA(Asn) or Glu-tRNA(Gln) in organisms which lack either or both of asparaginyl-tRNA or glutaminyl-tRNA synthetases. The reaction takes place in the presence of glutamine and ATP through an activated phospho-Asp-tRNA(Asn) or phospho-Glu-tRNA(Gln)	gatC	-	6.3.5.6,6.3.5.7	ko:K02435	ko00970,ko01100,map00970,map01100	-	R03905,R04212	RC00010	ko00000,ko00001,ko01000,ko03029	-	-	iAF987.Gmet_0076	Glu-tRNAGln
http://gbol.life/0.1/Neo_07/contig_1_pilon/gene/337149-339818	391036.EHF_0145	0.0	1200.0	COG1048@1|root,COG1048@2|Bacteria,1MU9T@1224|Proteobacteria,2TT3T@28211|Alphaproteobacteria,47EVS@766|Rickettsiales	766|Rickettsiales	C	Catalyzes the isomerization of citrate to isocitrate via cis-aconitate	acnA	GO:0003674,GO:0003676,GO:0003723,GO:0003729,GO:0003730,GO:0003824,GO:0003994,GO:0005488,GO:0006082,GO:0006091,GO:0006099,GO:0006101,GO:0006629,GO:0006631,GO:0008150,GO:0008152,GO:0009060,GO:0009987,GO:0015980,GO:0016829,GO:0016835,GO:0016836,GO:0016999,GO:0017144,GO:0019541,GO:0019679,GO:0019752,GO:0032787,GO:0043436,GO:0044237,GO:0044238,GO:0044255,GO:0044281,GO:0045333,GO:0046459,GO:0047456,GO:…	4.2.1.3	ko:K01681	ko00020,ko00630,ko00720,ko01100,ko01110,ko01120,ko01130,ko01200,ko01210,ko01230,map00020,map00630,map00720,map01100,map01110,map01120,map01130,map01200,map01210,map01230	M00009,M00010,M00012,M00173,M00740	R01324,R01325,R01900	RC00497,RC00498,RC00618	br01601,ko00000,ko00001,ko00002,ko01000	-	-	-	Aconitase,Aconitase_C
http://gbol.life/0.1/Neo_07/contig_1_pilon/gene/339929-340339	205920.ECH_1033	6.2e-75	226.0	COG2967@1|root,COG2967@2|Bacteria,1MZ2Z@1224|Proteobacteria,2U9JM@28211|Alphaproteobacteria,47FFR@766|Rickettsiales	766|Rickettsiales	P	ApaG domain	apaG	-	-	ko:K06195	-	-	-	-	ko00000	-	-	-	DUF525
http://gbol.life/0.1/Neo_07/contig_1_pilon/gene/340578-341654	391036.EHF_0143	1.21e-156	451.0	COG0026@1|root,COG0026@2|Bacteria,1MU70@1224|Proteobacteria,2TRSV@28211|Alphaproteobacteria,47G30@766|Rickettsiales	766|Rickettsiales	F	Catalyzes the ATP-dependent conversion of 5- aminoimidazole ribonucleotide (AIR) and HCO(3)(-) to N5- carboxyaminoimidazole ribonucleotide (N5-CAIR)	purK	-	6.3.4.18	ko:K01589	ko00230,ko01100,ko01110,ko01130,map00230,map01100,map01110,map01130	M00048	R07404	RC01927	ko00000,ko00001,ko00002,ko01000	-	-	-	ATP-grasp
http://gbol.life/0.1/Neo_07/contig_1_pilon/gene/34280-36685	269484.Ecaj_0533	0.0	1362.0	COG3451@1|root,COG3451@2|Bacteria,1MXH0@1224|Proteobacteria,2TR1U@28211|Alphaproteobacteria,47F23@766|Rickettsiales	766|Rickettsiales	U	type IV secretion system protein	virB4-1	-	-	ko:K03199	ko03070,map03070	M00333	-	-	ko00000,ko00001,ko00002,ko02044	3.A.7	-	-	CagE_TrbE_VirB
http://gbol.life/0.1/Neo_07/contig_1_pilon/gene/354962-357337	254945.Erum7980	7.75e-260	747.0	COG3451@1|root,COG3451@2|Bacteria,1MXH0@1224|Proteobacteria,2TR1U@28211|Alphaproteobacteria,47F23@766|Rickettsiales	766|Rickettsiales	U	type IV secretion system protein	virB4-2	-	-	ko:K03199	ko03070,map03070	M00333	-	-	ko00000,ko00001,ko00002,ko02044	3.A.7	-	-	CagE_TrbE_VirB
http://gbol.life/0.1/Neo_07/contig_1_pilon/gene/365875-366930	269484.Ecaj_0843	5.66e-152	438.0	COG0330@1|root,COG0330@2|Bacteria,1MUM2@1224|Proteobacteria,2TRTP@28211|Alphaproteobacteria,47EUY@766|Rickettsiales	766|Rickettsiales	O	HflC and HflK could encode or regulate a protease	hflK	-	-	ko:K04088	-	M00742	-	-	ko00000,ko00002,ko01000	-	-	-	Band_7
http://gbol.life/0.1/Neo_07/contig_1_pilon/gene/36685-36978	212042.APH_0372	2.19e-57	178.0	COG3702@1|root,COG3702@2|Bacteria,1NFFQ@1224|Proteobacteria,2UFJU@28211|Alphaproteobacteria,47FKA@766|Rickettsiales	766|Rickettsiales	U	Type IV secretory pathway, VirB3 components	virB3	-	-	ko:K03198	ko03070,map03070	M00333	-	-	ko00000,ko00001,ko00002,ko02044	3.A.7	-	-	VirB3
http://gbol.life/0.1/Neo_07/contig_1_pilon/gene/366943-367809	269484.Ecaj_0844	6.63e-131	380.0	COG0330@1|root,COG0330@2|Bacteria,1MV7R@1224|Proteobacteria,2TRP4@28211|Alphaproteobacteria,47F07@766|Rickettsiales	766|Rickettsiales	O	HflC and HflK could regulate a protease	hflC	-	-	ko:K04087	-	M00742	-	-	ko00000,ko00002,ko01000	-	-	-	Band_7
http://gbol.life/0.1/Neo_07/contig_1_pilon/gene/367812-369254	574556.ACIS_00293	7.37e-166	484.0	COG0265@1|root,COG0265@2|Bacteria,1MU63@1224|Proteobacteria,2TQPZ@28211|Alphaproteobacteria,47F2S@766|Rickettsiales	766|Rickettsiales	M	Belongs to the peptidase S1C family	htrA	GO:0003674,GO:0003824,GO:0004175,GO:0004252,GO:0005575,GO:0005623,GO:0006508,GO:0006807,GO:0008150,GO:0008152,GO:0008233,GO:0008236,GO:0016787,GO:0017171,GO:0019538,GO:0030288,GO:0030313,GO:0031975,GO:0042597,GO:0043170,GO:0044238,GO:0044464,GO:0070011,GO:0071704,GO:0140096,GO:1901564	3.4.21.107	ko:K04771	ko01503,ko02020,map01503,map02020	M00728	-	-	ko00000,ko00001,ko00002,ko01000,ko01002,ko03110	-	-	-	PDZ_2,Trypsin_2
http://gbol.life/0.1/Neo_07/contig_1_pilon/gene/369254-369820	254945.Erum8060	2.07e-33	125.0	COG2834@1|root,COG2834@2|Bacteria	2|Bacteria	M	Participates in the translocation of lipoproteins from the inner membrane to the outer membrane. Only forms a complex with a lipoprotein if the residue after the N-terminal Cys is not an aspartate (The Asp acts as a targeting signal to indicate that the lipoprotein should stay in the inner membrane)	lolA	-	-	ko:K03634	-	-	-	-	ko00000	-	-	-	LolA
http://gbol.life/0.1/Neo_07/contig_1_pilon/gene/369830-370519	254945.Erum8070	3.26e-94	282.0	COG0571@1|root,COG0571@2|Bacteria,1MUQ6@1224|Proteobacteria,2TTIA@28211|Alphaproteobacteria,47FDT@766|Rickettsiales	766|Rickettsiales	J	Digests double-stranded RNA. Involved in the processing of primary rRNA transcript to yield the immediate precursors to the large and small rRNAs (23S and 16S). Processes some mRNAs, and tRNAs when they are encoded in the rRNA operon. Processes pre- crRNA and tracrRNA of type II CRISPR loci if present in the organism	rnc	-	3.1.26.3	ko:K03685	ko03008,ko05205,map03008,map05205	-	-	-	ko00000,ko00001,ko01000,ko03009,ko03019,ko03036	-	-	-	Ribonucleas_3_3,dsrm
http://gbol.life/0.1/Neo_07/contig_1_pilon/gene/370671-371195	254945.Erum8080	2.6e-77	235.0	COG3175@1|root,COG3175@2|Bacteria,1RDTU@1224|Proteobacteria,2U6ZT@28211|Alphaproteobacteria,47FDI@766|Rickettsiales	766|Rickettsiales	O	Exerts its effect at some terminal stage of cytochrome c oxidase synthesis, probably by being involved in the insertion of the copper B into subunit I	ctaG	-	-	ko:K02258	ko00190,ko01100,ko04714,map00190,map01100,map04714	M00154	-	-	ko00000,ko00001,ko00002,ko03029	3.D.4.8	-	-	CtaG_Cox11
http://gbol.life/0.1/Neo_07/contig_1_pilon/gene/37091-37705	320483.AMF_608	7.96e-90	270.0	COG0605@1|root,COG0605@2|Bacteria,1MVW2@1224|Proteobacteria,2TU3T@28211|Alphaproteobacteria,47F6P@766|Rickettsiales	766|Rickettsiales	C	radicals which are normally produced within the cells and which are toxic to biological systems	sodB	-	1.15.1.1	ko:K04564	ko04013,ko04068,ko04146,ko04211,ko04212,ko04213,ko05016,map04013,map04068,map04146,map04211,map04212,map04213,map05016	-	-	-	ko00000,ko00001,ko01000	-	-	-	Sod_Fe_C,Sod_Fe_N
http://gbol.life/0.1/Neo_07/contig_1_pilon/gene/371227-372570	254945.Erum8100	2.7e-110	340.0	COG0612@1|root,COG0612@2|Bacteria,1MU6R@1224|Proteobacteria,2TRMX@28211|Alphaproteobacteria,47F9M@766|Rickettsiales	766|Rickettsiales	S	Peptidase, M16 family	-	-	-	ko:K07263,ko:K07623	-	-	-	-	ko00000,ko01000,ko01002	-	-	-	Peptidase_M16,Peptidase_M16_C
http://gbol.life/0.1/Neo_07/contig_1_pilon/gene/372563-373882	254945.Erum8090	4.18e-143	422.0	COG0612@1|root,COG0612@2|Bacteria,1MVST@1224|Proteobacteria,2TRFB@28211|Alphaproteobacteria,47GPY@766|Rickettsiales	766|Rickettsiales	S	Peptidase, M16 family	-	-	-	ko:K07263	-	-	-	-	ko00000,ko01000,ko01002	-	-	-	Peptidase_M16,Peptidase_M16_C
http://gbol.life/0.1/Neo_07/contig_1_pilon/gene/374203-374679	212042.APH_1160	6.02e-41	141.0	COG0597@1|root,COG0597@2|Bacteria,1RGV9@1224|Proteobacteria,2UBUC@28211|Alphaproteobacteria,47FQG@766|Rickettsiales	766|Rickettsiales	M	This protein specifically catalyzes the removal of signal peptides from prolipoproteins	lspA	-	3.4.23.36	ko:K03101	ko03060,map03060	-	-	-	ko00000,ko00001,ko01000,ko01002	-	-	-	Peptidase_A8
http://gbol.life/0.1/Neo_07/contig_1_pilon/gene/374676-375596	391036.EHF_0121	1.54e-121	357.0	COG0196@1|root,COG0196@2|Bacteria,1MV9I@1224|Proteobacteria,2TTUY@28211|Alphaproteobacteria,47FGA@766|Rickettsiales	766|Rickettsiales	H	Belongs to the ribF family	ribF	-	2.7.1.26,2.7.7.2	ko:K11753	ko00740,ko01100,ko01110,map00740,map01100,map01110	M00125	R00161,R00549	RC00002,RC00017	ko00000,ko00001,ko00002,ko01000	-	-	-	FAD_syn,Flavokinase
http://gbol.life/0.1/Neo_07/contig_1_pilon/gene/375683-375928	205920.ECH_1062	1.53e-34	119.0	COG0695@1|root,COG0695@2|Bacteria,1N72P@1224|Proteobacteria,2UFM1@28211|Alphaproteobacteria,47FKH@766|Rickettsiales	766|Rickettsiales	O	Has a glutathione-disulfide oxidoreductase activity in the presence of NADPH and glutathione reductase. Reduces low molecular weight disulfides and proteins	grxC	-	-	ko:K03676	-	-	-	-	ko00000,ko03110	-	-	-	Glutaredoxin
http://gbol.life/0.1/Neo_07/contig_1_pilon/gene/376922-377770	254945.Erum8150	1.59e-113	335.0	COG2890@1|root,COG2890@2|Bacteria,1MXCQ@1224|Proteobacteria,2TZFK@28211|Alphaproteobacteria,47FB8@766|Rickettsiales	766|Rickettsiales	J	Methylates the class 1 translation termination release factors RF1 PrfA and RF2 PrfB on the glutamine residue of the universally conserved GGQ motif	prmC	-	2.1.1.297	ko:K02493	-	-	R10806	RC00003,RC03279	ko00000,ko01000,ko03012	-	-	-	MTS,Methyltransf_31,Methyltransf_4
http://gbol.life/0.1/Neo_07/contig_1_pilon/gene/378277-379065	269484.Ecaj_0856	6.4e-156	441.0	COG0024@1|root,COG0024@2|Bacteria,1MU99@1224|Proteobacteria,2TQTH@28211|Alphaproteobacteria,47EVR@766|Rickettsiales	766|Rickettsiales	E	Methionine aminopeptidase	map	-	3.4.11.18	ko:K01265	-	-	-	-	ko00000,ko01000,ko01002	-	-	-	Peptidase_M24
http://gbol.life/0.1/Neo_07/contig_1_pilon/gene/379078-380277	254945.Erum8200	2.1e-173	496.0	COG0508@1|root,COG0508@2|Bacteria,1MUJD@1224|Proteobacteria,2TS5N@28211|Alphaproteobacteria,47EV0@766|Rickettsiales	766|Rickettsiales	C	The 2-oxoglutarate dehydrogenase complex catalyzes the overall conversion of 2-oxoglutarate to succinyl-CoA and CO(2)	sucB	-	2.3.1.61	ko:K00658	ko00020,ko00310,ko01100,ko01110,ko01120,ko01130,ko01200,map00020,map00310,map01100,map01110,map01120,map01130,map01200	M00009,M00011,M00032	R02570,R02571,R08549	RC00004,RC02727,RC02833	br01601,ko00000,ko00001,ko00002,ko01000	-	-	-	2-oxoacid_dh,Biotin_lipoyl,E3_binding
http://gbol.life/0.1/Neo_07/contig_1_pilon/gene/380763-381275	269484.Ecaj_0858	7.64e-77	233.0	COG0663@1|root,COG0663@2|Bacteria,1RD76@1224|Proteobacteria,2U5GR@28211|Alphaproteobacteria,47FCX@766|Rickettsiales	766|Rickettsiales	S	Bacterial transferase hexapeptide (six repeats)	-	-	-	-	-	-	-	-	-	-	-	-	Hexapep
http://gbol.life/0.1/Neo_07/contig_1_pilon/gene/381282-382121	234826.AM1089	2.56e-111	330.0	COG0414@1|root,COG0414@2|Bacteria,1MV1S@1224|Proteobacteria,2TS2D@28211|Alphaproteobacteria	28211|Alphaproteobacteria	H	Catalyzes the condensation of pantoate with beta-alanine in an ATP-dependent reaction via a pantoyl-adenylate intermediate	panC	GO:0003674,GO:0003824,GO:0004592,GO:0005575,GO:0005622,GO:0005623,GO:0005737,GO:0005829,GO:0006082,GO:0006520,GO:0006573,GO:0006575,GO:0006732,GO:0006766,GO:0006767,GO:0006807,GO:0008150,GO:0008152,GO:0009058,GO:0009081,GO:0009108,GO:0009110,GO:0009987,GO:0015939,GO:0015940,GO:0016053,GO:0016874,GO:0016879,GO:0016881,GO:0019752,GO:0032787,GO:0033317,GO:0034641,GO:0042364,GO:0042398,GO:0043436,GO:…	6.3.2.1	ko:K01918	ko00410,ko00770,ko01100,ko01110,map00410,map00770,map01100,map01110	M00119	R02473	RC00096,RC00141	ko00000,ko00001,ko00002,ko01000	-	-	-	Pantoate_ligase
http://gbol.life/0.1/Neo_07/contig_1_pilon/gene/382792-383904	320483.AMF_824	1.88e-144	421.0	COG1686@1|root,COG1686@2|Bacteria,1MUU7@1224|Proteobacteria,2TS1P@28211|Alphaproteobacteria,47F0C@766|Rickettsiales	766|Rickettsiales	M	Belongs to the peptidase S11 family	dacA	-	3.4.16.4	ko:K07258	ko00550,ko01100,map00550,map01100	-	-	-	ko00000,ko00001,ko01000,ko01002,ko01011	-	-	-	PBP5_C,Peptidase_S11
http://gbol.life/0.1/Neo_07/contig_1_pilon/gene/383912-385108	391036.EHF_0112	4.16e-119	358.0	COG4232@1|root,COG4232@2|Bacteria,1MU8W@1224|Proteobacteria,2TTUM@28211|Alphaproteobacteria,47F66@766|Rickettsiales	766|Rickettsiales	CO	Thioredoxin-like	dsbD	-	-	ko:K08344	-	-	-	-	ko00000,ko02000	5.A.1.5	-	-	DsbC,DsbD,Thioredoxin_7
http://gbol.life/0.1/Neo_07/contig_1_pilon/gene/385173-385469	269484.Ecaj_0861	1.59e-29	108.0	COG2938@1|root,COG2938@2|Bacteria,1Q75I@1224|Proteobacteria,2VD9X@28211|Alphaproteobacteria,47FRC@766|Rickettsiales	766|Rickettsiales	S	Flavinator of succinate dehydrogenase	-	-	-	ko:K09159	-	-	-	-	ko00000,ko02048	-	-	-	Sdh5
http://gbol.life/0.1/Neo_07/contig_1_pilon/gene/385555-386673	269484.Ecaj_0862	5.49e-137	402.0	COG0750@1|root,COG0750@2|Bacteria,1MU91@1224|Proteobacteria,2TQXJ@28211|Alphaproteobacteria,47F3Q@766|Rickettsiales	766|Rickettsiales	M	zinc metalloprotease	rseP	-	-	ko:K11749	ko02024,ko04112,map02024,map04112	-	-	-	ko00000,ko00001,ko01000,ko01002	-	-	-	PDZ,PDZ_2,Peptidase_M50
http://gbol.life/0.1/Neo_07/contig_1_pilon/gene/386679-388991	269484.Ecaj_0863	2.43e-308	868.0	COG4775@1|root,COG4775@2|Bacteria,1MU0D@1224|Proteobacteria,2TR7W@28211|Alphaproteobacteria,47EU7@766|Rickettsiales	766|Rickettsiales	M	Part of the outer membrane protein assembly complex, which is involved in assembly and insertion of beta-barrel proteins into the outer membrane	bamA	-	-	ko:K07277	-	-	-	-	ko00000,ko02000,ko03029	1.B.33	-	-	Bac_surface_Ag,POTRA
http://gbol.life/0.1/Neo_07/contig_1_pilon/gene/388994-389539	391036.EHF_0108	9.84e-24	99.4	COG2825@1|root,COG2825@2|Bacteria,1NAN5@1224|Proteobacteria,2UGJF@28211|Alphaproteobacteria,47FPI@766|Rickettsiales	766|Rickettsiales	M	COG2825 Outer membrane protein	-	-	-	-	-	-	-	-	-	-	-	-	OmpH
http://gbol.life/0.1/Neo_07/contig_1_pilon/gene/389557-390006	391036.EHF_0107	1.87e-64	200.0	COG0764@1|root,COG0764@2|Bacteria,1RH2T@1224|Proteobacteria,2U7G4@28211|Alphaproteobacteria,47FD7@766|Rickettsiales	766|Rickettsiales	I	Involved in unsaturated fatty acids biosynthesis. Catalyzes the dehydration of short chain beta-hydroxyacyl-ACPs and long chain saturated and unsaturated beta-hydroxyacyl-ACPs	fabZ	-	4.2.1.59	ko:K02372	ko00061,ko00780,ko01100,ko01212,map00061,map00780,map01100,map01212	M00083,M00572	R04428,R04535,R04537,R04544,R04568,R04954,R04965,R07764,R10117,R10121	RC00831,RC01095	ko00000,ko00001,ko00002,ko01000,ko01004	-	-	-	FabA
http://gbol.life/0.1/Neo_07/contig_1_pilon/gene/390019-391530	254945.Erum8290	1.88e-228	644.0	COG0138@1|root,COG0138@2|Bacteria,1MUDQ@1224|Proteobacteria,2TRMY@28211|Alphaproteobacteria,47G15@766|Rickettsiales	766|Rickettsiales	F	bifunctional purine biosynthesis protein PurH	purH	-	2.1.2.3,3.5.4.10	ko:K00602	ko00230,ko00670,ko01100,ko01110,ko01130,ko01523,map00230,map00670,map01100,map01110,map01130,map01523	M00048	R01127,R04560	RC00026,RC00263,RC00456	ko00000,ko00001,ko00002,ko01000,ko04147	-	-	-	AICARFT_IMPCHas,MGS
http://gbol.life/0.1/Neo_07/contig_1_pilon/gene/39095-39979	254945.Erum5290	5.33e-174	489.0	COG0320@1|root,COG0320@2|Bacteria,1MVRD@1224|Proteobacteria,2TRP3@28211|Alphaproteobacteria,47EY3@766|Rickettsiales	766|Rickettsiales	H	Catalyzes the radical-mediated insertion of two sulfur atoms into the C-6 and C-8 positions of the octanoyl moiety bound to the lipoyl domains of lipoate-dependent enzymes, thereby converting the octanoylated domains into lipoylated derivatives	lipA	-	2.8.1.8	ko:K03644	ko00785,ko01100,map00785,map01100	-	R07767,R07768	RC01978	ko00000,ko00001,ko01000	-	-	-	LIAS_N,Radical_SAM
http://gbol.life/0.1/Neo_07/contig_1_pilon/gene/391621-392169	254945.Erum8300	3.41e-72	223.0	COG0558@1|root,COG0558@2|Bacteria,1RCZ7@1224|Proteobacteria,2TUI7@28211|Alphaproteobacteria,47FA3@766|Rickettsiales	766|Rickettsiales	I	Belongs to the CDP-alcohol phosphatidyltransferase class-I family	pgsA	-	2.7.8.41,2.7.8.5	ko:K00995,ko:K08744	ko00564,ko01100,map00564,map01100	-	R01801,R02030	RC00002,RC00017,RC02795	ko00000,ko00001,ko01000	-	-	-	CDP-OH_P_transf
http://gbol.life/0.1/Neo_07/contig_1_pilon/gene/392341-393618	205920.ECH_1079	3.61e-144	424.0	COG0843@1|root,COG0843@2|Bacteria,1QJ23@1224|Proteobacteria,2U4CI@28211|Alphaproteobacteria,47FEW@766|Rickettsiales	766|Rickettsiales	C	Cytochrome C and Quinol oxidase polypeptide I	-	-	-	-	-	-	-	-	-	-	-	-	COX1
http://gbol.life/0.1/Neo_07/contig_1_pilon/gene/396059-396706	254945.Erum8320	3.65e-72	225.0	COG3346@1|root,COG3346@2|Bacteria,1MWWG@1224|Proteobacteria,2U0N5@28211|Alphaproteobacteria,47FQ0@766|Rickettsiales	766|Rickettsiales	S	Surf1-like protein	surf1	-	-	ko:K14998	-	-	-	-	ko00000,ko03029	3.D.4.8	-	-	SURF1
http://gbol.life/0.1/Neo_07/contig_1_pilon/gene/398973-400226	205920.ECH_1084	6.06e-155	451.0	COG0371@1|root,COG0371@2|Bacteria,1NAAM@1224|Proteobacteria,2TRFG@28211|Alphaproteobacteria	28211|Alphaproteobacteria	C	Iron-containing alcohol dehydrogenase	egsA	-	1.1.1.261	ko:K00096	ko00564,map00564	-	R05679,R05680	RC00029	ko00000,ko00001,ko01000	-	-	-	Fe-ADH_2
http://gbol.life/0.1/Neo_07/contig_1_pilon/gene/400641-401366	269484.Ecaj_0872	1.6e-115	337.0	COG0356@1|root,COG0356@2|Bacteria,1MV87@1224|Proteobacteria,2TRNV@28211|Alphaproteobacteria,47EYQ@766|Rickettsiales	766|Rickettsiales	C	it plays a direct role in the translocation of protons across the membrane	atpB	-	-	ko:K02108	ko00190,ko00195,ko01100,map00190,map00195,map01100	M00157	-	-	ko00000,ko00001,ko00002,ko00194,ko03110	3.A.2.1	-	-	ATP-synt_A
http://gbol.life/0.1/Neo_07/contig_1_pilon/gene/401437-401658	205920.ECH_1087	9.45e-39	129.0	COG0636@1|root,COG0636@2|Bacteria,1MZBU@1224|Proteobacteria,2UGGG@28211|Alphaproteobacteria,47FMN@766|Rickettsiales	766|Rickettsiales	C	F(1)F(0) ATP synthase produces ATP from ADP in the presence of a proton or sodium gradient. F-type ATPases consist of two structural domains, F(1) containing the extramembraneous catalytic core and F(0) containing the membrane proton channel, linked together by a central stalk and a peripheral stalk. During catalysis, ATP synthesis in the catalytic domain of F(1) is coupled via a rotary mechanism…	atpE	-	-	ko:K02110	ko00190,ko00195,ko01100,map00190,map00195,map01100	M00157	-	-	ko00000,ko00001,ko00002,ko00194	3.A.2.1	-	-	ATP-synt_C
http://gbol.life/0.1/Neo_07/contig_1_pilon/gene/403069-404292	320483.AMF_844	1.23e-203	574.0	COG0849@1|root,COG0849@2|Bacteria,1MUSR@1224|Proteobacteria,2TQZB@28211|Alphaproteobacteria,47F3V@766|Rickettsiales	766|Rickettsiales	D	Cell division protein that is involved in the assembly of the Z ring. May serve as a membrane anchor for the Z ring	ftsA	-	-	ko:K03590	ko04112,map04112	-	-	-	ko00000,ko00001,ko03036,ko04812	-	-	-	FtsA,SHS2_FTSA
http://gbol.life/0.1/Neo_07/contig_1_pilon/gene/404357-405808	254945.Erum8410	3.45e-172	500.0	COG0168@1|root,COG0168@2|Bacteria,1MUIJ@1224|Proteobacteria,2TRPX@28211|Alphaproteobacteria,47F0X@766|Rickettsiales	766|Rickettsiales	P	Low-affinity potassium transport system. Interacts with Trk system potassium uptake protein TrkA	trkH	-	-	ko:K03498	-	-	-	-	ko00000,ko02000	2.A.38.1,2.A.38.4	-	-	TrkH
http://gbol.life/0.1/Neo_07/contig_1_pilon/gene/406448-407731	254945.Erum8420	1.25e-162	472.0	COG0037@1|root,COG0037@2|Bacteria,1MU85@1224|Proteobacteria,2TRK1@28211|Alphaproteobacteria,47FA1@766|Rickettsiales	766|Rickettsiales	J	Ligates lysine onto the cytidine present at position 34 of the AUA codon-specific tRNA(Ile) that contains the anticodon CAU, in an ATP-dependent manner. Cytidine is converted to lysidine, thus changing the amino acid specificity of the tRNA from methionine to isoleucine	tilS	-	6.3.4.19	ko:K04075	-	-	R09597	RC02633,RC02634	ko00000,ko01000,ko03016	-	-	-	ATP_bind_3
http://gbol.life/0.1/Neo_07/contig_1_pilon/gene/407748-409592	254945.Erum8430	0.0	999.0	COG0465@1|root,COG0465@2|Bacteria,1MU6J@1224|Proteobacteria,2TSYQ@28211|Alphaproteobacteria,47F48@766|Rickettsiales	766|Rickettsiales	O	Acts as a processive, ATP-dependent zinc metallopeptidase for both cytoplasmic and membrane proteins. Plays a role in the quality control of integral membrane proteins	ftsH	-	-	ko:K03798	-	M00742	-	-	ko00000,ko00002,ko01000,ko01002,ko03110	-	-	-	AAA,FtsH_ext,Peptidase_M41
http://gbol.life/0.1/Neo_07/contig_1_pilon/gene/409814-410632	254945.Erum8440	1.4e-104	311.0	COG0682@1|root,COG0682@2|Bacteria,1MVE3@1224|Proteobacteria,2TTNS@28211|Alphaproteobacteria,47F5X@766|Rickettsiales	766|Rickettsiales	M	Transfers the N-acyl diglyceride group on what will become the N-terminal cysteine of membrane lipoproteins	lgt	-	-	ko:K13292	-	-	-	-	ko00000,ko01000	-	-	-	LGT
http://gbol.life/0.1/Neo_07/contig_1_pilon/gene/410698-412212	320483.AMF_929	3.42e-138	415.0	COG0728@1|root,COG0728@2|Bacteria,1MUH0@1224|Proteobacteria,2TS44@28211|Alphaproteobacteria,47F0Q@766|Rickettsiales	766|Rickettsiales	S	Involved in peptidoglycan biosynthesis. Transports lipid-linked peptidoglycan precursors from the inner to the outer leaflet of the cytoplasmic membrane	mviN	-	-	ko:K03980	-	-	-	-	ko00000,ko01011,ko02000	2.A.66.4	-	-	MVIN
http://gbol.life/0.1/Neo_07/contig_1_pilon/gene/415709-415879	391036.EHF_0080	2e-12	62.0	COG4391@1|root,COG4391@2|Bacteria	2|Bacteria	S	Zinc-finger domain	MA20_32275	-	-	-	-	-	-	-	-	-	-	-	zf-CHCC
http://gbol.life/0.1/Neo_07/contig_1_pilon/gene/416063-417571	391036.EHF_0079	1.7e-207	591.0	COG0342@1|root,COG0342@2|Bacteria,1MV5U@1224|Proteobacteria,2TQYG@28211|Alphaproteobacteria,47F1F@766|Rickettsiales	766|Rickettsiales	U	Part of the Sec protein translocase complex. Interacts with the SecYEG preprotein conducting channel. SecDF uses the proton motive force (PMF) to complete protein translocation after the ATP-dependent function of SecA	secD	-	-	ko:K03072	ko03060,ko03070,map03060,map03070	M00335	-	-	ko00000,ko00001,ko00002,ko02044	2.A.6.4,3.A.5.2,3.A.5.7	-	-	SecD_SecF,Sec_GG
http://gbol.life/0.1/Neo_07/contig_1_pilon/gene/418714-419505	269484.Ecaj_0885	3.72e-119	348.0	COG0476@1|root,COG0476@2|Bacteria,1MW7H@1224|Proteobacteria,2TRWY@28211|Alphaproteobacteria	28211|Alphaproteobacteria	H	Dinucleotide-utilizing enzymes involved in molybdopterin and thiamine biosynthesis family	thiF	-	2.7.7.73,2.7.7.80	ko:K03148,ko:K21029	ko00730,ko01100,ko04122,map00730,map01100,map04122	-	R07459	RC00043	ko00000,ko00001,ko01000	-	-	-	ThiF
http://gbol.life/0.1/Neo_07/contig_1_pilon/gene/419625-420212	1236908.wNo_01410	8.26e-67	210.0	COG0461@1|root,COG0461@2|Bacteria,1RIC5@1224|Proteobacteria,2TUX2@28211|Alphaproteobacteria,47G4W@766|Rickettsiales	766|Rickettsiales	F	Catalyzes the transfer of a ribosyl phosphate group from 5-phosphoribose 1-diphosphate to orotate, leading to the formation of orotidine monophosphate (OMP)	pyrE	-	2.4.2.10	ko:K00762	ko00240,ko01100,map00240,map01100	M00051	R01870	RC00611	ko00000,ko00001,ko00002,ko01000	-	-	-	Pribosyltran
http://gbol.life/0.1/Neo_07/contig_1_pilon/gene/420725-421795	254945.Erum8500	4.41e-207	578.0	COG0468@1|root,COG0468@2|Bacteria,1MU3C@1224|Proteobacteria,2TRPR@28211|Alphaproteobacteria,47F00@766|Rickettsiales	766|Rickettsiales	L	Can catalyze the hydrolysis of ATP in the presence of single-stranded DNA, the ATP-dependent uptake of single-stranded DNA by duplex DNA, and the ATP-dependent hybridization of homologous single-stranded DNAs. It interacts with LexA causing its activation and leading to its autocatalytic cleavage	recA	-	-	ko:K03553	ko03440,map03440	M00729	-	-	ko00000,ko00001,ko00002,ko03400	-	-	-	RecA
http://gbol.life/0.1/Neo_07/contig_1_pilon/gene/422217-423410	391036.EHF_0053	7.24e-21	99.8	COG3637@1|root,COG3637@2|Bacteria	2|Bacteria	M	Has lipid A 3-O-deacylase activity. Hydrolyzes the ester bond at the 3 position of lipid A, a bioactive component of lipopolysaccharide (LPS), thereby releasing the primary fatty acyl moiety	-	-	-	ko:K12976,ko:K22110	-	-	-	-	ko00000,ko01000,ko01005,ko02000	1.B.35.1,1.B.35.2	-	-	KdgM,OMP_b-brl,PagL,Surface_Ag_2
http://gbol.life/0.1/Neo_07/contig_1_pilon/gene/423440-423961	391036.EHF_0055	4.43e-22	97.4	COG3637@1|root,COG3637@2|Bacteria	2|Bacteria	M	Has lipid A 3-O-deacylase activity. Hydrolyzes the ester bond at the 3 position of lipid A, a bioactive component of lipopolysaccharide (LPS), thereby releasing the primary fatty acyl moiety	-	-	-	ko:K12976,ko:K22110	-	-	-	-	ko00000,ko01000,ko01005,ko02000	1.B.35.1,1.B.35.2	-	-	KdgM,OMP_b-brl,PagL,Surface_Ag_2
http://gbol.life/0.1/Neo_07/contig_1_pilon/gene/425340-426545	205920.ECH_1116	1.35e-157	456.0	COG0617@1|root,COG0617@2|Bacteria,1MVCS@1224|Proteobacteria,2TRPZ@28211|Alphaproteobacteria,47F80@766|Rickettsiales	766|Rickettsiales	H	Probable RNA and SrmB- binding site of polymerase A	pcnB	-	2.7.7.19	ko:K00970	ko03018,map03018	-	-	-	ko00000,ko00001,ko01000,ko03019	-	-	-	PolyA_pol,PolyA_pol_RNAbd
http://gbol.life/0.1/Neo_07/contig_1_pilon/gene/426542-426961	254945.Erum8570	1.94e-67	207.0	COG0105@1|root,COG0105@2|Bacteria,1R9ZA@1224|Proteobacteria,2U5CS@28211|Alphaproteobacteria,47FEK@766|Rickettsiales	766|Rickettsiales	F	Major role in the synthesis of nucleoside triphosphates other than ATP. The ATP gamma phosphate is transferred to the NDP beta phosphate via a ping-pong mechanism, using a phosphorylated active-site intermediate	ndk	-	2.7.4.6	ko:K00940	ko00230,ko00240,ko00983,ko01100,ko01110,ko01130,ko04016,map00230,map00240,map00983,map01100,map01110,map01130,map04016	M00049,M00050,M00052,M00053	R00124,R00139,R00156,R00330,R00570,R00722,R01137,R01857,R02093,R02326,R02331,R03530,R11894,R11895	RC00002	ko00000,ko00001,ko00002,ko01000,ko04131	-	-	-	NDK
http://gbol.life/0.1/Neo_07/contig_1_pilon/gene/427241-427744	205920.ECH_1118	5.85e-56	182.0	COG1396@1|root,COG1396@2|Bacteria,1RDBW@1224|Proteobacteria,2U7CY@28211|Alphaproteobacteria,47FQM@766|Rickettsiales	766|Rickettsiales	K	Helix-turn-helix XRE-family like proteins	-	-	-	-	-	-	-	-	-	-	-	-	HTH_3
http://gbol.life/0.1/Neo_07/contig_1_pilon/gene/428009-428911	254945.Erum8590	1.71e-68	222.0	COG3637@1|root,COG3637@2|Bacteria	2|Bacteria	M	Has lipid A 3-O-deacylase activity. Hydrolyzes the ester bond at the 3 position of lipid A, a bioactive component of lipopolysaccharide (LPS), thereby releasing the primary fatty acyl moiety	-	-	-	ko:K12976,ko:K22110	-	-	-	-	ko00000,ko01000,ko01005,ko02000	1.B.35.1,1.B.35.2	-	-	KdgM,OMP_b-brl,PagL,Surface_Ag_2
http://gbol.life/0.1/Neo_07/contig_1_pilon/gene/431047-431496	391036.EHF_0053	1.39e-23	100.0	COG3637@1|root,COG3637@2|Bacteria	2|Bacteria	M	Has lipid A 3-O-deacylase activity. Hydrolyzes the ester bond at the 3 position of lipid A, a bioactive component of lipopolysaccharide (LPS), thereby releasing the primary fatty acyl moiety	-	-	-	ko:K12976,ko:K22110	-	-	-	-	ko00000,ko01000,ko01005,ko02000	1.B.35.1,1.B.35.2	-	-	KdgM,OMP_b-brl,PagL,Surface_Ag_2
http://gbol.life/0.1/Neo_07/contig_1_pilon/gene/432214-433020	205920.ECH_1136	3.25e-56	189.0	COG3637@1|root,COG3637@2|Bacteria	2|Bacteria	M	Has lipid A 3-O-deacylase activity. Hydrolyzes the ester bond at the 3 position of lipid A, a bioactive component of lipopolysaccharide (LPS), thereby releasing the primary fatty acyl moiety	omp12	-	-	ko:K12976,ko:K22110	-	-	-	-	ko00000,ko01000,ko01005,ko02000	1.B.35.1,1.B.35.2	-	-	KdgM,OMP_b-brl,PagL,Surface_Ag_2
http://gbol.life/0.1/Neo_07/contig_1_pilon/gene/433060-433836	212042.APH_0663	5.95e-27	115.0	COG3637@1|root,COG3637@2|Bacteria	2|Bacteria	M	Has lipid A 3-O-deacylase activity. Hydrolyzes the ester bond at the 3 position of lipid A, a bioactive component of lipopolysaccharide (LPS), thereby releasing the primary fatty acyl moiety	-	-	-	-	-	-	-	-	-	-	-	-	Surface_Ag_2
http://gbol.life/0.1/Neo_07/contig_1_pilon/gene/433869-434705	391036.EHF_0051	8.96e-59	196.0	COG3637@1|root,COG3637@2|Bacteria	2|Bacteria	M	Has lipid A 3-O-deacylase activity. Hydrolyzes the ester bond at the 3 position of lipid A, a bioactive component of lipopolysaccharide (LPS), thereby releasing the primary fatty acyl moiety	omp12	-	-	ko:K12976,ko:K22110	-	-	-	-	ko00000,ko01000,ko01005,ko02000	1.B.35.1,1.B.35.2	-	-	KdgM,OMP_b-brl,PagL,Surface_Ag_2
http://gbol.life/0.1/Neo_07/contig_1_pilon/gene/434857-435693	391036.EHF_0051	5.44e-74	234.0	COG3637@1|root,COG3637@2|Bacteria	2|Bacteria	M	Has lipid A 3-O-deacylase activity. Hydrolyzes the ester bond at the 3 position of lipid A, a bioactive component of lipopolysaccharide (LPS), thereby releasing the primary fatty acyl moiety	omp12	-	-	ko:K12976,ko:K22110	-	-	-	-	ko00000,ko01000,ko01005,ko02000	1.B.35.1,1.B.35.2	-	-	KdgM,OMP_b-brl,PagL,Surface_Ag_2
http://gbol.life/0.1/Neo_07/contig_1_pilon/gene/436507-437013	205920.ECH_1126	1.12e-15	80.1	COG3637@1|root,COG3637@2|Bacteria	2|Bacteria	M	Has lipid A 3-O-deacylase activity. Hydrolyzes the ester bond at the 3 position of lipid A, a bioactive component of lipopolysaccharide (LPS), thereby releasing the primary fatty acyl moiety	-	-	-	ko:K12976,ko:K22110	-	-	-	-	ko00000,ko01000,ko01005,ko02000	1.B.35.1,1.B.35.2	-	-	KdgM,OMP_b-brl,PagL,Surface_Ag_2
http://gbol.life/0.1/Neo_07/contig_1_pilon/gene/43712-44920	205920.ECH_0492	4.49e-149	436.0	COG0581@1|root,COG0581@2|Bacteria,1MUWB@1224|Proteobacteria,2TQYQ@28211|Alphaproteobacteria,47G3I@766|Rickettsiales	766|Rickettsiales	P	Phosphate transport system permease protein pstA	pstA	-	-	ko:K02038	ko02010,map02010	M00222	-	-	ko00000,ko00001,ko00002,ko02000	3.A.1.7	-	-	BPD_transp_1,DUF3333
http://gbol.life/0.1/Neo_07/contig_1_pilon/gene/439085-439555	391036.EHF_0053	9.42e-23	98.6	COG3637@1|root,COG3637@2|Bacteria	2|Bacteria	M	Has lipid A 3-O-deacylase activity. Hydrolyzes the ester bond at the 3 position of lipid A, a bioactive component of lipopolysaccharide (LPS), thereby releasing the primary fatty acyl moiety	-	-	-	ko:K12976,ko:K22110	-	-	-	-	ko00000,ko01000,ko01005,ko02000	1.B.35.1,1.B.35.2	-	-	KdgM,OMP_b-brl,PagL,Surface_Ag_2
http://gbol.life/0.1/Neo_07/contig_1_pilon/gene/441257-441742	391036.EHF_0053	1.06e-23	101.0	COG3637@1|root,COG3637@2|Bacteria	2|Bacteria	M	Has lipid A 3-O-deacylase activity. Hydrolyzes the ester bond at the 3 position of lipid A, a bioactive component of lipopolysaccharide (LPS), thereby releasing the primary fatty acyl moiety	-	-	-	ko:K12976,ko:K22110	-	-	-	-	ko00000,ko01000,ko01005,ko02000	1.B.35.1,1.B.35.2	-	-	KdgM,OMP_b-brl,PagL,Surface_Ag_2
http://gbol.life/0.1/Neo_07/contig_1_pilon/gene/442102-443532	205920.ECH_1114	8.52e-222	625.0	COG0473@1|root,COG0473@2|Bacteria,1MUH4@1224|Proteobacteria,2TQKG@28211|Alphaproteobacteria,47F3K@766|Rickettsiales	766|Rickettsiales	C	isocitrate	icd	-	1.1.1.42	ko:K00031	ko00020,ko00480,ko00720,ko01100,ko01110,ko01120,ko01130,ko01200,ko01210,ko01230,ko04146,map00020,map00480,map00720,map01100,map01110,map01120,map01130,map01200,map01210,map01230,map04146	M00009,M00010,M00173,M00740	R00267,R00268,R01899	RC00001,RC00084,RC00114,RC00626,RC02801	br01601,ko00000,ko00001,ko00002,ko01000	-	-	-	Iso_dh
http://gbol.life/0.1/Neo_07/contig_1_pilon/gene/444627-445550	205920.ECH_1111	2.42e-138	400.0	COG0552@1|root,COG0552@2|Bacteria,1MUDU@1224|Proteobacteria,2TS0M@28211|Alphaproteobacteria,47ETT@766|Rickettsiales	766|Rickettsiales	U	Involved in targeting and insertion of nascent membrane proteins into the cytoplasmic membrane. Acts as a receptor for the complex formed by the signal recognition particle (SRP) and the ribosome-nascent chain (RNC). Interaction with SRP-RNC leads to the transfer of the RNC complex to the Sec translocase for insertion into the membrane, the hydrolysis of GTP by both Ffh and FtsY, and the dissocia…	ftsY	-	-	ko:K03110	ko02024,ko03060,ko03070,map02024,map03060,map03070	M00335	-	-	ko00000,ko00001,ko00002,ko02044	3.A.5.1,3.A.5.2,3.A.5.7	-	-	SRP54,SRP54_N
http://gbol.life/0.1/Neo_07/contig_1_pilon/gene/445614-446300	205920.ECH_1110	1.26e-89	270.0	COG0132@1|root,COG0132@2|Bacteria,1RDRK@1224|Proteobacteria,2U5AJ@28211|Alphaproteobacteria,47FIY@766|Rickettsiales	766|Rickettsiales	H	Catalyzes a mechanistically unusual reaction, the ATP- dependent insertion of CO2 between the N7 and N8 nitrogen atoms of 7,8-diaminopelargonic acid (DAPA) to form an ureido ring	bioD	-	6.3.3.3	ko:K01935	ko00780,ko01100,map00780,map01100	M00123,M00573,M00577	R03182	RC00868	ko00000,ko00001,ko00002,ko01000	-	-	-	AAA_26
http://gbol.life/0.1/Neo_07/contig_1_pilon/gene/447265-449862	205920.ECH_1149	0.0	1269.0	COG0653@1|root,COG0653@2|Bacteria,1MUJZ@1224|Proteobacteria,2TTBF@28211|Alphaproteobacteria,47EYC@766|Rickettsiales	766|Rickettsiales	U	Part of the Sec protein translocase complex. Interacts with the SecYEG preprotein conducting channel. Has a central role in coupling the hydrolysis of ATP to the transfer of proteins into and across the cell membrane, serving both as a receptor for the preprotein-SecB complex and as an ATP-driven molecular motor driving the stepwise translocation of polypeptide chains across the membrane	secA	-	-	ko:K03070	ko02024,ko03060,ko03070,map02024,map03060,map03070	M00335	-	-	ko00000,ko00001,ko00002,ko02044	3.A.5.1,3.A.5.10,3.A.5.2,3.A.5.4	-	-	SEC-C,SecA_DEAD,SecA_PP_bind,SecA_SW
http://gbol.life/0.1/Neo_07/contig_1_pilon/gene/450315-451796	570417.WP0511	1.2e-271	753.0	COG0043@1|root,COG0043@2|Bacteria,1MU62@1224|Proteobacteria,2TTSQ@28211|Alphaproteobacteria,47F3M@766|Rickettsiales	766|Rickettsiales	H	Belongs to the UbiD family	ubiD	-	4.1.1.98	ko:K03182	ko00130,ko01100,ko01110,map00130,map01100,map01110	M00117	R04985,R04986	RC00391	ko00000,ko00001,ko00002,ko01000	-	-	-	UbiD
http://gbol.life/0.1/Neo_07/contig_1_pilon/gene/452707-453642	212042.APH_0142	1.67e-10	68.6	COG3637@1|root,COG3637@2|Bacteria	2|Bacteria	M	Has lipid A 3-O-deacylase activity. Hydrolyzes the ester bond at the 3 position of lipid A, a bioactive component of lipopolysaccharide (LPS), thereby releasing the primary fatty acyl moiety	-	-	-	-	-	-	-	-	-	-	-	-	OMP_b-brl,OMP_b-brl_2,SH3_3,SH3_4
http://gbol.life/0.1/Neo_07/contig_1_pilon/gene/454832-456127	205920.ECH_1153	7.72e-215	603.0	COG0206@1|root,COG0206@2|Bacteria,1MV2X@1224|Proteobacteria,2TS1Q@28211|Alphaproteobacteria,47EWC@766|Rickettsiales	766|Rickettsiales	D	Essential cell division protein that forms a contractile ring structure (Z ring) at the future cell division site. The regulation of the ring assembly controls the timing and the location of cell division. One of the functions of the FtsZ ring is to recruit other cell division proteins to the septum to produce a new cell wall between the dividing cells. Binds GTP and shows GTPase activity	ftsZ	-	-	ko:K03531	ko04112,map04112	-	-	-	ko00000,ko00001,ko02048,ko03036,ko04812	-	-	-	FtsZ_C,Tubulin
http://gbol.life/0.1/Neo_07/contig_1_pilon/gene/456129-456533	391036.EHF_0033	1.98e-50	164.0	COG2947@1|root,COG2947@2|Bacteria,1RHRU@1224|Proteobacteria,2U71N@28211|Alphaproteobacteria,47FH5@766|Rickettsiales	766|Rickettsiales	S	EVE domain	-	-	-	-	-	-	-	-	-	-	-	-	EVE
http://gbol.life/0.1/Neo_07/contig_1_pilon/gene/456530-456982	269484.Ecaj_0927	1.51e-60	191.0	COG0319@1|root,COG0319@2|Bacteria,1MZ67@1224|Proteobacteria,2UBXV@28211|Alphaproteobacteria,47FM6@766|Rickettsiales	766|Rickettsiales	J	Single strand-specific metallo-endoribonuclease involved in late-stage 70S ribosome quality control and in maturation of the 3' terminus of the 16S rRNA	ybeY	-	-	ko:K07042	-	-	-	-	ko00000,ko03009	-	-	-	UPF0054
http://gbol.life/0.1/Neo_07/contig_1_pilon/gene/457283-458182	269484.Ecaj_0928	2.3e-142	408.0	COG1192@1|root,COG1192@2|Bacteria,1MV43@1224|Proteobacteria,2TSWH@28211|Alphaproteobacteria,47EWD@766|Rickettsiales	766|Rickettsiales	D	involved in chromosome partitioning	parA	-	-	ko:K03496	-	-	-	-	ko00000,ko03036,ko04812	-	-	-	AAA_31
http://gbol.life/0.1/Neo_07/contig_1_pilon/gene/458183-459022	205920.ECH_0001	6.11e-120	351.0	COG1475@1|root,COG1475@2|Bacteria,1MW2E@1224|Proteobacteria,2TSTN@28211|Alphaproteobacteria,47F6R@766|Rickettsiales	766|Rickettsiales	K	Belongs to the ParB family	parB	-	-	ko:K03497	-	-	-	-	ko00000,ko03000,ko03036,ko04812	-	-	-	ParBc
http://gbol.life/0.1/Neo_07/contig_1_pilon/gene/45903-47870	391036.EHF_0431	0.0	884.0	COG4770@1|root,COG4770@2|Bacteria,1P6RE@1224|Proteobacteria,2TRC2@28211|Alphaproteobacteria,47EWY@766|Rickettsiales	766|Rickettsiales	I	Propionyl-CoA carboxylase alpha	pccA	-	6.4.1.3	ko:K01965	ko00280,ko00630,ko00640,ko01100,ko01120,ko01130,ko01200,map00280,map00630,map00640,map01100,map01120,map01130,map01200	M00373,M00741	R01859	RC00097,RC00609	ko00000,ko00001,ko00002,ko01000	-	-	-	Biotin_carb_C,Biotin_carb_N,Biotin_lipoyl,CPSase_L_D2
http://gbol.life/0.1/Neo_07/contig_1_pilon/gene/459286-459654	391036.EHF_0053	4.86e-19	87.4	COG3637@1|root,COG3637@2|Bacteria	2|Bacteria	M	Has lipid A 3-O-deacylase activity. Hydrolyzes the ester bond at the 3 position of lipid A, a bioactive component of lipopolysaccharide (LPS), thereby releasing the primary fatty acyl moiety	-	-	-	ko:K12976,ko:K22110	-	-	-	-	ko00000,ko01000,ko01005,ko02000	1.B.35.1,1.B.35.2	-	-	KdgM,OMP_b-brl,PagL,Surface_Ag_2
http://gbol.life/0.1/Neo_07/contig_1_pilon/gene/461113-461700	269484.Ecaj_0902	4.86e-20	92.4	COG3637@1|root,COG3637@2|Bacteria	2|Bacteria	M	Has lipid A 3-O-deacylase activity. Hydrolyzes the ester bond at the 3 position of lipid A, a bioactive component of lipopolysaccharide (LPS), thereby releasing the primary fatty acyl moiety	-	-	-	ko:K12976,ko:K22110	-	-	-	-	ko00000,ko01000,ko01005,ko02000	1.B.35.1,1.B.35.2	-	-	KdgM,OMP_b-brl,PagL,Surface_Ag_2
http://gbol.life/0.1/Neo_07/contig_1_pilon/gene/461727-463475	269484.Ecaj_0891	2.65e-292	813.0	COG0608@1|root,COG0608@2|Bacteria,1MU1M@1224|Proteobacteria,2TRZQ@28211|Alphaproteobacteria,47F2Q@766|Rickettsiales	766|Rickettsiales	L	Single-stranded-DNA-specific exonuclease (RecJ)	recJ	-	-	ko:K07462	ko03410,ko03430,ko03440,map03410,map03430,map03440	-	-	-	ko00000,ko00001,ko01000,ko03400	-	-	-	DHH,DHHA1
http://gbol.life/0.1/Neo_07/contig_1_pilon/gene/464837-465313	574556.ACIS_00234	1.26e-11	68.9	COG3637@1|root,COG3637@2|Bacteria	2|Bacteria	M	Has lipid A 3-O-deacylase activity. Hydrolyzes the ester bond at the 3 position of lipid A, a bioactive component of lipopolysaccharide (LPS), thereby releasing the primary fatty acyl moiety	omp1	-	-	-	-	-	-	-	-	-	-	-	CBP_BcsS,OMP_b-brl,Surface_Ag_2
http://gbol.life/0.1/Neo_07/contig_1_pilon/gene/467314-467823	254945.Erum8850	2.95e-62	196.0	COG0806@1|root,COG0806@2|Bacteria,1MWQR@1224|Proteobacteria,2U9UT@28211|Alphaproteobacteria,47FIA@766|Rickettsiales	766|Rickettsiales	J	An accessory protein needed during the final step in the assembly of 30S ribosomal subunit, possibly for assembly of the head region. Probably interacts with S19. Essential for efficient processing of 16S rRNA. May be needed both before and after RbfA during the maturation of 16S rRNA. It has affinity for free ribosomal 30S subunits but not for 70S ribosomes	rimM	-	-	ko:K02860	-	-	-	-	ko00000,ko03009	-	-	-	PRC,RimM
http://gbol.life/0.1/Neo_07/contig_1_pilon/gene/467823-468515	269484.Ecaj_0931	1.92e-123	356.0	COG0336@1|root,COG0336@2|Bacteria,1MUN1@1224|Proteobacteria,2TSIZ@28211|Alphaproteobacteria,47F7F@766|Rickettsiales	766|Rickettsiales	J	Belongs to the RNA methyltransferase TrmD family	trmD	-	2.1.1.228	ko:K00554	-	-	R00597	RC00003,RC00334	ko00000,ko01000,ko03016	-	-	-	tRNA_m1G_MT
http://gbol.life/0.1/Neo_07/contig_1_pilon/gene/468508-468882	254945.Erum8870	2.16e-54	173.0	COG0335@1|root,COG0335@2|Bacteria,1RH3A@1224|Proteobacteria,2U9DF@28211|Alphaproteobacteria,47FHD@766|Rickettsiales	766|Rickettsiales	J	This protein is located at the 30S-50S ribosomal subunit interface and may play a role in the structure and function of the aminoacyl-tRNA binding site	rplS	-	-	ko:K02884	ko03010,map03010	M00178	-	-	br01610,ko00000,ko00001,ko00002,ko03011	-	-	-	Ribosomal_L19
http://gbol.life/0.1/Neo_07/contig_1_pilon/gene/469798-470310	205920.ECH_0005	2.33e-42	145.0	COG1546@1|root,COG1546@2|Bacteria,1RH2Y@1224|Proteobacteria,2U94H@28211|Alphaproteobacteria,47FQH@766|Rickettsiales	766|Rickettsiales	S	Competence damage-inducible protein	cinA	-	3.5.1.42	ko:K03743	ko00760,map00760	-	R02322	RC00100	ko00000,ko00001,ko01000	-	-	-	CinA
http://gbol.life/0.1/Neo_07/contig_1_pilon/gene/470394-472295	391036.EHF_0025	0.0	915.0	COG0441@1|root,COG0441@2|Bacteria,1MUP2@1224|Proteobacteria,2TQWI@28211|Alphaproteobacteria,47EWK@766|Rickettsiales	766|Rickettsiales	J	Catalyzes the attachment of threonine to tRNA(Thr) in a two-step reaction L-threonine is first activated by ATP to form Thr-AMP and then transferred to the acceptor end of tRNA(Thr)	thrS	-	6.1.1.3	ko:K01868	ko00970,map00970	M00359,M00360	R03663	RC00055,RC00523	ko00000,ko00001,ko00002,ko01000,ko01007,ko03016	-	-	-	HGTP_anticodon,TGS,tRNA-synt_2b,tRNA_SAD
http://gbol.life/0.1/Neo_07/contig_1_pilon/gene/472320-472841	205920.ECH_0007	4.31e-91	270.0	COG0290@1|root,COG0290@2|Bacteria,1RDD2@1224|Proteobacteria,2U58Z@28211|Alphaproteobacteria,47FDB@766|Rickettsiales	766|Rickettsiales	J	IF-3 binds to the 30S ribosomal subunit and shifts the equilibrum between 70S ribosomes and their 50S and 30S subunits in favor of the free subunits, thus enhancing the availability of 30S subunits on which protein synthesis initiation begins	infC	-	-	ko:K02520	-	-	-	-	ko00000,ko03012,ko03029	-	-	-	IF3_C,IF3_N
http://gbol.life/0.1/Neo_07/contig_1_pilon/gene/472844-473305	205920.ECH_0008	1.49e-37	132.0	COG0802@1|root,COG0802@2|Bacteria,1RGYU@1224|Proteobacteria,2UBQ9@28211|Alphaproteobacteria,47FP5@766|Rickettsiales	766|Rickettsiales	S	Required for the formation of a threonylcarbamoyl group on adenosine at position 37 (t(6)A37) in tRNAs that read codons beginning with adenine. Is involved in the transfer of the threonylcarbamoyl moiety of threonylcarbamoyl-AMP (TC-AMP) to the N6 group of A37, together with TsaD and TsaB. TsaE seems to play an indirect role in the t(6)A biosynthesis pathway, possibly in regulating the core enzym…	tsaE	-	-	ko:K06925	-	-	-	-	ko00000,ko03016	-	-	-	TsaE
http://gbol.life/0.1/Neo_07/contig_1_pilon/gene/473312-474013	269484.Ecaj_0937	1.72e-115	336.0	COG0670@1|root,COG0670@2|Bacteria,1MU69@1224|Proteobacteria,2TRSF@28211|Alphaproteobacteria,47F5J@766|Rickettsiales	766|Rickettsiales	S	Belongs to the BI1 family	-	-	-	ko:K06890	-	-	-	-	ko00000	-	-	-	Bax1-I
http://gbol.life/0.1/Neo_07/contig_1_pilon/gene/477503-478519	269484.Ecaj_0939	8.05e-174	492.0	COG0057@1|root,COG0057@2|Bacteria,1MU93@1224|Proteobacteria,2TR6E@28211|Alphaproteobacteria,47EZ9@766|Rickettsiales	766|Rickettsiales	G	Belongs to the glyceraldehyde-3-phosphate dehydrogenase family	gap	-	1.2.1.12	ko:K00134	ko00010,ko00710,ko01100,ko01110,ko01120,ko01130,ko01200,ko01230,ko04066,ko05010,map00010,map00710,map01100,map01110,map01120,map01130,map01200,map01230,map04066,map05010	M00001,M00002,M00003,M00165,M00166,M00308,M00552	R01061	RC00149	ko00000,ko00001,ko00002,ko01000,ko04131,ko04147	-	-	-	Gp_dh_C,Gp_dh_N
http://gbol.life/0.1/Neo_07/contig_1_pilon/gene/478700-479350	205920.ECH_0012	3.1e-99	294.0	COG3155@1|root,COG3155@2|Bacteria,1MW2K@1224|Proteobacteria,2U6J6@28211|Alphaproteobacteria	28211|Alphaproteobacteria	Q	biosynthesis protein	elbB	-	-	-	-	-	-	-	-	-	-	-	DJ-1_PfpI
http://gbol.life/0.1/Neo_07/contig_1_pilon/gene/479775-481214	391036.EHF_0016	2.3e-183	529.0	COG2812@1|root,COG2812@2|Bacteria,1MVCK@1224|Proteobacteria,2TRPB@28211|Alphaproteobacteria,47EXT@766|Rickettsiales	766|Rickettsiales	H	DNA polymerase III is a complex, multichain enzyme responsible for most of the replicative synthesis in bacteria. This DNA polymerase also exhibits 3' to 5' exonuclease activity	dnaX	-	2.7.7.7	ko:K02343	ko00230,ko00240,ko01100,ko03030,ko03430,ko03440,map00230,map00240,map01100,map03030,map03430,map03440	M00260	R00375,R00376,R00377,R00378	RC02795	ko00000,ko00001,ko00002,ko01000,ko03032,ko03400	-	-	-	DNA_pol3_delta2,DNA_pol3_gamma3,DUF3646
http://gbol.life/0.1/Neo_07/contig_1_pilon/gene/481236-481544	391036.EHF_0015	5.62e-44	145.0	COG0718@1|root,COG0718@2|Bacteria	2|Bacteria	S	YbaB/EbfC DNA-binding family	ybaB	GO:0003674,GO:0003676,GO:0003677,GO:0005488,GO:0005575,GO:0005622,GO:0005623,GO:0005737,GO:0005829,GO:0044424,GO:0044444,GO:0044464,GO:0097159,GO:1901363	-	ko:K06187,ko:K09747	ko03440,map03440	-	-	-	ko00000,ko00001,ko03400	-	-	-	YbaB_DNA_bd
http://gbol.life/0.1/Neo_07/contig_1_pilon/gene/481554-482567	205920.ECH_0016	1.42e-172	489.0	COG0136@1|root,COG0136@2|Bacteria,1MUHG@1224|Proteobacteria,2TSRD@28211|Alphaproteobacteria,47EUG@766|Rickettsiales	766|Rickettsiales	E	Catalyzes the NADPH-dependent formation of L-aspartate- semialdehyde (L-ASA) by the reductive dephosphorylation of L- aspartyl-4-phosphate	asd	-	1.2.1.11	ko:K00133	ko00260,ko00261,ko00270,ko00300,ko01100,ko01110,ko01120,ko01130,ko01210,ko01230,map00260,map00261,map00270,map00300,map01100,map01110,map01120,map01130,map01210,map01230	M00016,M00017,M00018,M00033,M00525,M00526,M00527	R02291	RC00684	ko00000,ko00001,ko00002,ko01000	-	-	-	Semialdhyde_dh,Semialdhyde_dhC
http://gbol.life/0.1/Neo_07/contig_1_pilon/gene/482595-483713	574556.ACIS_00114	6.54e-124	369.0	COG0772@1|root,COG0772@2|Bacteria,1MVDB@1224|Proteobacteria,2TQSA@28211|Alphaproteobacteria,47EZX@766|Rickettsiales	766|Rickettsiales	D	Belongs to the SEDS family	ftsW	-	-	ko:K03588	ko04112,map04112	-	-	-	ko00000,ko00001,ko02000,ko03036	2.A.103.1	-	-	FTSW_RODA_SPOVE
http://gbol.life/0.1/Neo_07/contig_1_pilon/gene/483713-484912	269484.Ecaj_0945	2.66e-200	564.0	COG0192@1|root,COG0192@2|Bacteria,1MUFQ@1224|Proteobacteria,2TR4P@28211|Alphaproteobacteria,47F4B@766|Rickettsiales	766|Rickettsiales	H	Catalyzes the formation of S-adenosylmethionine (AdoMet) from methionine and ATP. The overall synthetic reaction is composed of two sequential steps, AdoMet formation and the subsequent tripolyphosphate hydrolysis which occurs prior to release of AdoMet from the enzyme	metK	-	2.5.1.6	ko:K00789	ko00270,ko01100,ko01110,ko01230,map00270,map01100,map01110,map01230	M00034,M00035,M00368,M00609	R00177,R04771	RC00021,RC01211	ko00000,ko00001,ko00002,ko01000	-	-	-	S-AdoMet_synt_C,S-AdoMet_synt_M,S-AdoMet_synt_N
http://gbol.life/0.1/Neo_07/contig_1_pilon/gene/48436-49401	269484.Ecaj_0540	3.97e-127	373.0	COG0564@1|root,COG0564@2|Bacteria,1MUBN@1224|Proteobacteria,2TSBK@28211|Alphaproteobacteria,47ETZ@766|Rickettsiales	766|Rickettsiales	J	Responsible for synthesis of pseudouridine from uracil	rluD	-	5.4.99.23	ko:K06180	-	-	-	-	ko00000,ko01000,ko03009	-	-	-	PseudoU_synth_2,S4
http://gbol.life/0.1/Neo_07/contig_1_pilon/gene/485555-486727	254945.Erum0080	9e-148	431.0	COG0654@1|root,COG0654@2|Bacteria,1MU6I@1224|Proteobacteria,2TRZU@28211|Alphaproteobacteria,47F81@766|Rickettsiales	766|Rickettsiales	CH	Ubiquinone biosynthesis hydroxylase, UbiH UbiF VisC COQ6	ubiH	-	-	ko:K03185	ko00130,ko01100,ko01110,map00130,map01100,map01110	M00117	R04989,R08773	RC02670	ko00000,ko00001,ko00002,ko01000	-	-	-	FAD_binding_3
http://gbol.life/0.1/Neo_07/contig_1_pilon/gene/488411-489265	254945.Erum0110	3.2e-165	466.0	COG0752@1|root,COG0752@2|Bacteria,1MVCJ@1224|Proteobacteria,2TS2N@28211|Alphaproteobacteria,47EVV@766|Rickettsiales	766|Rickettsiales	J	glycyl-tRNA synthetase, alpha subunit	glyQ	-	6.1.1.14	ko:K01878	ko00970,map00970	M00360	R03654	RC00055,RC00523	ko00000,ko00001,ko00002,ko01000,ko01007,ko03016	-	-	-	tRNA-synt_2e
http://gbol.life/0.1/Neo_07/contig_1_pilon/gene/489267-491357	205920.ECH_0024	3.96e-236	679.0	COG0751@1|root,COG0751@2|Bacteria,1MV2F@1224|Proteobacteria,2TQKJ@28211|Alphaproteobacteria,47F1H@766|Rickettsiales	766|Rickettsiales	J	Glycyl-tRNA synthetase beta subunit	glyS	-	6.1.1.14	ko:K01879	ko00970,map00970	M00360	R03654	RC00055,RC00523	ko00000,ko00001,ko00002,ko01000,ko01007,ko03016	-	-	-	DALR_1,tRNA_synt_2f
http://gbol.life/0.1/Neo_07/contig_1_pilon/gene/491421-492569	391036.EHF_0006	5.73e-206	577.0	COG0484@1|root,COG0484@2|Bacteria,1MVMS@1224|Proteobacteria,2TRZ1@28211|Alphaproteobacteria,47EVB@766|Rickettsiales	766|Rickettsiales	A	ATP binding to DnaK triggers the release of the substrate protein, thus completing the reaction cycle. Several rounds of ATP-dependent interactions between DnaJ, DnaK and GrpE are required for fully efficient folding. Also involved, together with DnaK and GrpE, in the DNA replication of plasmids through activation of initiation proteins	dnaJ	GO:0006457,GO:0008150,GO:0009987	-	ko:K03686	-	-	-	-	ko00000,ko03029,ko03110	-	-	-	DnaJ,DnaJ_C,DnaJ_CXXCXGXG
http://gbol.life/0.1/Neo_07/contig_1_pilon/gene/492620-493453	269484.Ecaj_0006	7.66e-126	366.0	COG0157@1|root,COG0157@2|Bacteria,1MW0C@1224|Proteobacteria,2TS7C@28211|Alphaproteobacteria	28211|Alphaproteobacteria	H	Belongs to the NadC ModD family	nadC	-	2.4.2.19	ko:K00767	ko00760,ko01100,map00760,map01100	M00115	R03348	RC02877	ko00000,ko00001,ko00002,ko01000	-	-	-	QRPTase_C,QRPTase_N
http://gbol.life/0.1/Neo_07/contig_1_pilon/gene/493530-494108	269484.Ecaj_0007	9.21e-57	184.0	COG0344@1|root,COG0344@2|Bacteria,1RD4Z@1224|Proteobacteria,2U7BZ@28211|Alphaproteobacteria,47FFZ@766|Rickettsiales	766|Rickettsiales	I	Catalyzes the transfer of an acyl group from acyl- phosphate (acyl-PO(4)) to glycerol-3-phosphate (G3P) to form lysophosphatidic acid (LPA). This enzyme utilizes acyl-phosphate as fatty acyl donor, but not acyl-CoA or acyl-ACP	plsY	-	2.3.1.15	ko:K08591	ko00561,ko00564,ko01100,ko01110,map00561,map00564,map01100,map01110	M00089	R00851,R09380	RC00004,RC00039,RC00041	ko00000,ko00001,ko00002,ko01000,ko01004	-	-	-	G3P_acyltransf
http://gbol.life/0.1/Neo_07/contig_1_pilon/gene/494126-494656	254945.Erum0160	5.92e-54	175.0	COG0817@1|root,COG0817@2|Bacteria,1MUJI@1224|Proteobacteria,2U70Z@28211|Alphaproteobacteria,47FFN@766|Rickettsiales	766|Rickettsiales	L	Nuclease that resolves Holliday junction intermediates in genetic recombination. Cleaves the cruciform structure in supercoiled DNA by nicking to strands with the same polarity at sites symmetrically opposed at the junction in the homologous arms and leaves a 5'-terminal phosphate and a 3'-terminal hydroxyl group	ruvC	-	3.1.22.4	ko:K01159	ko03440,map03440	-	-	-	ko00000,ko00001,ko01000,ko03400	-	-	-	RuvC
http://gbol.life/0.1/Neo_07/contig_1_pilon/gene/494656-495480	205920.ECH_0029	5.98e-143	409.0	COG1845@1|root,COG1845@2|Bacteria,1MUCK@1224|Proteobacteria,2TQWA@28211|Alphaproteobacteria,47F6S@766|Rickettsiales	766|Rickettsiales	C	Cytochrome c oxidase subunit III	coxC	-	1.9.3.1	ko:K02276	ko00190,ko01100,map00190,map01100	M00155	R00081	RC00016	ko00000,ko00001,ko00002,ko01000	3.D.4.4,3.D.4.6	-	-	COX3
http://gbol.life/0.1/Neo_07/contig_1_pilon/gene/495569-496576	205920.ECH_0030	4.36e-147	424.0	COG0407@1|root,COG0407@2|Bacteria,1MUG1@1224|Proteobacteria,2TQQV@28211|Alphaproteobacteria,47EW4@766|Rickettsiales	766|Rickettsiales	H	Catalyzes the decarboxylation of four acetate groups of uroporphyrinogen-III to yield coproporphyrinogen-III	hemE	-	4.1.1.37	ko:K01599	ko00860,ko01100,ko01110,map00860,map01100,map01110	M00121	R03197,R04972	RC00872	ko00000,ko00001,ko00002,ko01000	-	-	-	URO-D
http://gbol.life/0.1/Neo_07/contig_1_pilon/gene/497008-497865	574556.ACIS_00102	2.01e-115	340.0	COG1253@1|root,COG1253@2|Bacteria,1MV3P@1224|Proteobacteria,2TVFA@28211|Alphaproteobacteria,47FC1@766|Rickettsiales	766|Rickettsiales	S	COG1253 Hemolysins and related proteins containing CBS domains	tlyC	-	-	-	-	-	-	-	-	-	-	-	CBS,CorC_HlyC
http://gbol.life/0.1/Neo_07/contig_1_pilon/gene/497862-498389	205920.ECH_0032	1.24e-61	195.0	COG3740@1|root,COG3740@2|Bacteria,1N2D8@1224|Proteobacteria,2UD3U@28211|Alphaproteobacteria,47FGM@766|Rickettsiales	766|Rickettsiales	S	Phage prohead protease	-	-	-	ko:K06904	-	-	-	-	ko00000	-	-	-	Peptidase_S78
http://gbol.life/0.1/Neo_07/contig_1_pilon/gene/498544-499722	269484.Ecaj_0013	6.71e-220	613.0	COG4695@1|root,COG4695@2|Bacteria,1MUP5@1224|Proteobacteria,2TT33@28211|Alphaproteobacteria,47EUP@766|Rickettsiales	766|Rickettsiales	S	Phage portal protein, HK97 family	-	-	-	-	-	-	-	-	-	-	-	-	Phage_portal
http://gbol.life/0.1/Neo_07/contig_1_pilon/gene/500077-500826	254945.Erum0220	4.34e-78	243.0	COG0500@1|root,COG2226@2|Bacteria,1PEFE@1224|Proteobacteria,2V82P@28211|Alphaproteobacteria,47GE9@766|Rickettsiales	766|Rickettsiales	Q	Biotin synthesis protein	-	-	2.1.1.197	ko:K02169	ko00780,ko01100,map00780,map01100	M00572	R09543	RC00003,RC00460	ko00000,ko00001,ko00002,ko01000	-	-	-	Methyltransf_11
http://gbol.life/0.1/Neo_07/contig_1_pilon/gene/50038-51318	269484.Ecaj_0541	1.66e-191	544.0	COG0019@1|root,COG0019@2|Bacteria,1MUA6@1224|Proteobacteria,2TQPB@28211|Alphaproteobacteria	28211|Alphaproteobacteria	E	Specifically catalyzes the decarboxylation of meso- diaminopimelate (meso-DAP) to L-lysine	lysA	GO:0003674,GO:0003824,GO:0006082,GO:0006520,GO:0006553,GO:0006807,GO:0008150,GO:0008152,GO:0008652,GO:0008836,GO:0009058,GO:0009066,GO:0009067,GO:0009085,GO:0009089,GO:0009987,GO:0016053,GO:0016829,GO:0016830,GO:0016831,GO:0019752,GO:0043436,GO:0043648,GO:0044237,GO:0044238,GO:0044249,GO:0044281,GO:0044283,GO:0046394,GO:0046451,GO:0071704,GO:1901564,GO:1901566,GO:1901576,GO:1901605,GO:1901607	4.1.1.20	ko:K01586	ko00300,ko01100,ko01110,ko01120,ko01130,ko01230,map00300,map01100,map01110,map01120,map01130,map01230	M00016,M00525,M00526,M00527	R00451	RC00299	ko00000,ko00001,ko00002,ko01000	-	-	-	Orn_Arg_deC_N,Orn_DAP_Arg_deC
http://gbol.life/0.1/Neo_07/contig_1_pilon/gene/500868-501809	205920.ECH_0036	8.01e-163	462.0	COG0379@1|root,COG0379@2|Bacteria,1MWQU@1224|Proteobacteria,2TRPG@28211|Alphaproteobacteria	28211|Alphaproteobacteria	H	Catalyzes the condensation of iminoaspartate with dihydroxyacetone phosphate to form quinolinate	nadA	-	2.5.1.72	ko:K03517	ko00760,ko01100,map00760,map01100	M00115	R04292	RC01119	ko00000,ko00001,ko00002,ko01000	-	-	-	NadA
http://gbol.life/0.1/Neo_07/contig_1_pilon/gene/501816-502190	254945.Erum0240	6.6e-65	199.0	COG1146@1|root,COG1146@2|Bacteria,1RH5I@1224|Proteobacteria,2U98K@28211|Alphaproteobacteria,47FHH@766|Rickettsiales	766|Rickettsiales	C	Ferredoxins are iron-sulfur proteins that transfer electrons in a wide variety of metabolic reactions	fdxA	-	-	ko:K05524	-	-	-	-	ko00000	-	-	-	DUF3470,Fer4
http://gbol.life/0.1/Neo_07/contig_1_pilon/gene/503429-504415	320483.AMF_990	1.24e-105	318.0	COG0059@1|root,COG0059@2|Bacteria,1MV7M@1224|Proteobacteria,2TRXI@28211|Alphaproteobacteria	28211|Alphaproteobacteria	EH	Involved in the biosynthesis of branched-chain amino acids (BCAA). Catalyzes an alkyl-migration followed by a ketol- acid reduction of (S)-2-acetolactate (S2AL) to yield (R)-2,3- dihydroxy-isovalerate. In the isomerase reaction, S2AL is rearranged via a Mg-dependent methyl migration to produce 3- hydroxy-3-methyl-2-ketobutyrate (HMKB). In the reductase reaction, this 2-ketoacid undergoes a metal-…	ilvC	-	1.1.1.86	ko:K00053	ko00290,ko00770,ko01100,ko01110,ko01130,ko01210,ko01230,map00290,map00770,map01100,map01110,map01130,map01210,map01230	M00019,M00570	R03051,R04439,R04440,R05068,R05069,R05071	RC00726,RC00836,RC00837,RC01726	ko00000,ko00001,ko00002,ko01000	-	-	-	IlvC,IlvN
http://gbol.life/0.1/Neo_07/contig_1_pilon/gene/504477-506501	269484.Ecaj_0018	0.0	1069.0	COG3505@1|root,COG3505@2|Bacteria,1MV1G@1224|Proteobacteria,2TR6N@28211|Alphaproteobacteria,47EW8@766|Rickettsiales	766|Rickettsiales	U	Type IV secretion system protein VirD4	virD4	-	-	ko:K03205	ko03070,map03070	M00333	-	-	ko00000,ko00001,ko00002,ko02044	3.A.7	-	-	T4SS-DNA_transf
http://gbol.life/0.1/Neo_07/contig_1_pilon/gene/506542-507534	269484.Ecaj_0019	8.35e-190	532.0	COG0630@1|root,COG0630@2|Bacteria,1QUJ6@1224|Proteobacteria,2TW2D@28211|Alphaproteobacteria,47EXK@766|Rickettsiales	766|Rickettsiales	NU	Type IV secretory pathway, VirB11 components, and related ATPases involved in	virB11	-	-	ko:K03196	ko03070,ko05120,map03070,map05120	M00333,M00564	-	-	ko00000,ko00001,ko00002,ko02044	3.A.7	-	-	T2SSE
http://gbol.life/0.1/Neo_07/contig_1_pilon/gene/507559-508815	391036.EHF_0990	1.48e-116	354.0	COG2948@1|root,COG2948@2|Bacteria,1MU7U@1224|Proteobacteria,2U90W@28211|Alphaproteobacteria,47F8K@766|Rickettsiales	766|Rickettsiales	U	type IV secretory pathway, VirB10 components	virB10	-	-	ko:K03195	ko03070,map03070	M00333	-	-	ko00000,ko00001,ko00002,ko02044	3.A.7	-	-	TrbI
http://gbol.life/0.1/Neo_07/contig_1_pilon/gene/508833-509648	254945.Erum0290	5.18e-111	328.0	COG3504@1|root,COG3504@2|Bacteria	2|Bacteria	U	Conjugal transfer protein	virB9	-	-	ko:K03204	ko03070,map03070	M00333	-	-	ko00000,ko00001,ko00002,ko02044	3.A.7	-	-	CagX
http://gbol.life/0.1/Neo_07/contig_1_pilon/gene/509706-510395	269484.Ecaj_0022	1.26e-116	339.0	COG3736@1|root,COG3736@2|Bacteria,1MXRC@1224|Proteobacteria,2U2AZ@28211|Alphaproteobacteria,47FEJ@766|Rickettsiales	766|Rickettsiales	U	type IV secretion	virB8	-	-	ko:K03203	ko03070,map03070	M00333	-	-	ko00000,ko00001,ko00002,ko02044	3.A.7	-	-	VirB8
http://gbol.life/0.1/Neo_07/contig_1_pilon/gene/510548-511654	205920.ECH_0045	2.62e-140	410.0	COG0807@1|root,COG0807@2|Bacteria,1MWZR@1224|Proteobacteria,2TR82@28211|Alphaproteobacteria,47G5S@766|Rickettsiales	766|Rickettsiales	F	GTP cyclohydrolase II	ribA	-	3.5.4.25	ko:K01497	ko00740,ko00790,ko01100,ko01110,ko02024,map00740,map00790,map01100,map01110,map02024	M00125	R00425	RC00293,RC02504	ko00000,ko00001,ko00002,ko01000	-	-	-	GTP_cyclohydro2
http://gbol.life/0.1/Neo_07/contig_1_pilon/gene/511965-512441	163164.WD_1176	4.25e-40	139.0	COG3807@1|root,COG3807@2|Bacteria,1RHM2@1224|Proteobacteria,2UA1R@28211|Alphaproteobacteria,47FHU@766|Rickettsiales	766|Rickettsiales	S	protein conserved in bacteria	-	-	-	-	-	-	-	-	-	-	-	-	SH3_4
http://gbol.life/0.1/Neo_07/contig_1_pilon/gene/512415-513476	205920.ECH_0048	5.9e-162	464.0	COG4976@1|root,COG4976@2|Bacteria,1RAIT@1224|Proteobacteria,2U5NY@28211|Alphaproteobacteria,47GRC@766|Rickettsiales	766|Rickettsiales	S	Lysine methyltransferase	-	-	-	-	-	-	-	-	-	-	-	-	Methyltransf_23,TPR_2
http://gbol.life/0.1/Neo_07/contig_1_pilon/gene/514099-514905	269484.Ecaj_0026	1.17e-125	365.0	COG0253@1|root,COG0253@2|Bacteria,1MWDH@1224|Proteobacteria,2TUF2@28211|Alphaproteobacteria,47FCQ@766|Rickettsiales	766|Rickettsiales	E	Catalyzes the stereoinversion of LL-2,6- diaminoheptanedioate (L,L-DAP) to meso-diaminoheptanedioate (meso- DAP), a precursor of L-lysine and an essential component of the bacterial peptidoglycan	dapF	-	5.1.1.7	ko:K01778	ko00300,ko01100,ko01110,ko01120,ko01130,ko01230,map00300,map01100,map01110,map01120,map01130,map01230	M00016,M00525,M00527	R02735	RC00302	ko00000,ko00001,ko00002,ko01000	-	-	-	DAP_epimerase
http://gbol.life/0.1/Neo_07/contig_1_pilon/gene/517294-518469	391036.EHF_0981	2.33e-144	422.0	COG0126@1|root,COG0126@2|Bacteria,1MUNU@1224|Proteobacteria,2TSKQ@28211|Alphaproteobacteria,47EUC@766|Rickettsiales	766|Rickettsiales	F	Belongs to the phosphoglycerate kinase family	pgk	-	2.7.2.3	ko:K00927	ko00010,ko00710,ko01100,ko01110,ko01120,ko01130,ko01200,ko01230,map00010,map00710,map01100,map01110,map01120,map01130,map01200,map01230	M00001,M00002,M00003,M00165,M00166,M00308,M00552	R01512	RC00002,RC00043	ko00000,ko00001,ko00002,ko01000,ko04147	-	-	-	PGK
http://gbol.life/0.1/Neo_07/contig_1_pilon/gene/519839-521008	269484.Ecaj_0029	8.53e-167	479.0	COG1570@1|root,COG1570@2|Bacteria,1MUA4@1224|Proteobacteria,2TR1R@28211|Alphaproteobacteria,47EUK@766|Rickettsiales	766|Rickettsiales	L	Bidirectionally degrades single-stranded DNA into large acid-insoluble oligonucleotides, which are then degraded further into small acid-soluble oligonucleotides	xseA	-	3.1.11.6	ko:K03601	ko03430,map03430	-	-	-	ko00000,ko00001,ko01000,ko03400	-	-	-	Exonuc_VII_L,tRNA_anti_2
http://gbol.life/0.1/Neo_07/contig_1_pilon/gene/521008-521634	205920.ECH_0057	3.94e-59	192.0	2E521@1|root,32ZVA@2|Bacteria,1NH3G@1224|Proteobacteria,2UKE1@28211|Alphaproteobacteria,47FS9@766|Rickettsiales	766|Rickettsiales	S	zinc-ribbon domain	-	-	-	-	-	-	-	-	-	-	-	-	zinc_ribbon_4
http://gbol.life/0.1/Neo_07/contig_1_pilon/gene/522566-523405	269484.Ecaj_0031	5.89e-101	303.0	COG2171@1|root,COG2171@2|Bacteria,1MU0Y@1224|Proteobacteria,2TS3H@28211|Alphaproteobacteria,47F2X@766|Rickettsiales	766|Rickettsiales	E	Belongs to the transferase hexapeptide repeat family	dapD	-	2.3.1.117	ko:K00674	ko00300,ko01100,ko01120,ko01230,map00300,map01100,map01120,map01230	M00016	R04365	RC00004,RC01136	ko00000,ko00001,ko00002,ko01000	-	-	-	Hexapep,Hexapep_2,THDPS_N_2
http://gbol.life/0.1/Neo_07/contig_1_pilon/gene/523431-524747	205920.ECH_0060	1.26e-186	533.0	COG0486@1|root,COG0486@2|Bacteria,1MUCQ@1224|Proteobacteria,2TQZW@28211|Alphaproteobacteria,47EX9@766|Rickettsiales	766|Rickettsiales	J	Exhibits a very high intrinsic GTPase hydrolysis rate. Involved in the addition of a carboxymethylaminomethyl (cmnm) group at the wobble position (U34) of certain tRNAs, forming tRNA- cmnm(5)s(2)U34	trmE	-	-	ko:K03650	-	-	R08701	RC00053,RC00209,RC00870	ko00000,ko01000,ko03016	-	-	-	MMR_HSR1,MnmE_helical,TrmE_N
http://gbol.life/0.1/Neo_07/contig_1_pilon/gene/52486-52797	205920.ECH_0484	1.19e-45	149.0	COG0227@1|root,COG0227@2|Bacteria,1MZ57@1224|Proteobacteria,2UBQU@28211|Alphaproteobacteria,47FNA@766|Rickettsiales	766|Rickettsiales	J	Belongs to the bacterial ribosomal protein bL28 family	rpmB	-	-	ko:K02902	ko03010,map03010	M00178	-	-	br01610,ko00000,ko00001,ko00002,ko03011	-	-	-	Ribosomal_L28
http://gbol.life/0.1/Neo_07/contig_1_pilon/gene/525447-525983	391036.EHF_0976	1.36e-72	223.0	COG0452@1|root,COG0452@2|Bacteria,1MVQP@1224|Proteobacteria,2TRN1@28211|Alphaproteobacteria,47GF0@766|Rickettsiales	766|Rickettsiales	H	Flavoprotein	dfp	-	4.1.1.36,6.3.2.5	ko:K01598,ko:K13038	ko00770,ko01100,map00770,map01100	M00120	R03269,R04231	RC00064,RC00090,RC00822	ko00000,ko00001,ko00002,ko01000	-	-	-	Flavoprotein
http://gbol.life/0.1/Neo_07/contig_1_pilon/gene/526221-528257	205920.ECH_0062	4.17e-292	820.0	COG1200@1|root,COG1200@2|Bacteria,1MWN2@1224|Proteobacteria,2TR86@28211|Alphaproteobacteria,47EZA@766|Rickettsiales	766|Rickettsiales	L	ATP-dependent DNA helicase (RecG)	recG	-	3.6.4.12	ko:K03655	ko03440,map03440	-	-	-	ko00000,ko00001,ko01000,ko03400	-	-	-	DEAD,Helicase_C,RecG_wedge
http://gbol.life/0.1/Neo_07/contig_1_pilon/gene/529331-530284	269484.Ecaj_0035	2.24e-92	284.0	COG0702@1|root,COG0702@2|Bacteria,1MW54@1224|Proteobacteria,2TQMD@28211|Alphaproteobacteria,47F7P@766|Rickettsiales	766|Rickettsiales	GM	NAD(P)H-binding	-	-	1.6.5.3,1.6.99.3	ko:K00329,ko:K00356	ko00190,map00190	-	R11945	RC00061	ko00000,ko00001,ko01000	-	-	-	3Beta_HSD,Epimerase
http://gbol.life/0.1/Neo_07/contig_1_pilon/gene/530-775	254945.Erum5110	4.02e-37	126.0	COG0361@1|root,COG0361@2|Bacteria	2|Bacteria	J	One of the essential components for the initiation of protein synthesis. Stabilizes the binding of IF-2 and IF-3 on the 30S subunit to which N-formylmethionyl-tRNA(fMet) subsequently binds. Helps modulate mRNA selection, yielding the 30S pre- initiation complex (PIC). Upon addition of the 50S ribosomal subunit IF-1, IF-2 and IF-3 are released leaving the mature 70S translation initation complex	infA	GO:0001871,GO:0003674,GO:0005488,GO:0005575,GO:0005622,GO:0005623,GO:0005737,GO:0005829,GO:0009986,GO:0030246,GO:0030247,GO:0043021,GO:0043022,GO:0044424,GO:0044444,GO:0044464,GO:0044877,GO:2001065	-	ko:K02518	-	-	-	-	ko00000,ko03012	-	-	-	eIF-1a
http://gbol.life/0.1/Neo_07/contig_1_pilon/gene/53047-55026	205920.ECH_0483	2.64e-285	801.0	COG1198@1|root,COG1198@2|Bacteria,1MUUZ@1224|Proteobacteria,2TQTQ@28211|Alphaproteobacteria,47ET4@766|Rickettsiales	766|Rickettsiales	L	Involved in the restart of stalled replication forks. Recognizes and binds the arrested nascent DNA chain at stalled replication forks. It can open the DNA duplex, via its helicase activity, and promote assembly of the primosome and loading of the major replicative helicase DnaB onto DNA	priA	-	-	ko:K04066	ko03440,map03440	-	-	-	ko00000,ko00001,ko01000,ko03400	-	-	-	DEAD,Helicase_C
http://gbol.life/0.1/Neo_07/contig_1_pilon/gene/530590-531033	254945.Erum0440	3.67e-62	194.0	COG1734@1|root,COG1734@2|Bacteria,1RD08@1224|Proteobacteria,2U74V@28211|Alphaproteobacteria,47FBY@766|Rickettsiales	766|Rickettsiales	T	Transcription factor that acts by binding directly to the RNA polymerase (RNAP). Required for negative regulation of rRNA expression and positive regulation of several amino acid biosynthesis promoters	dksA	-	-	ko:K06204	ko02026,map02026	-	-	-	ko00000,ko00001,ko03000,ko03009,ko03021	-	-	-	zf-dskA_traR
http://gbol.life/0.1/Neo_07/contig_1_pilon/gene/531144-531806	254945.Erum0450	5.87e-74	230.0	COG2386@1|root,COG2386@2|Bacteria	2|Bacteria	O	Required for the export of heme to the periplasm for the biogenesis of c-type cytochromes	ccmB	GO:0003674,GO:0003824,GO:0005575,GO:0005623,GO:0005886,GO:0005887,GO:0016020,GO:0016021,GO:0016462,GO:0016787,GO:0016817,GO:0016818,GO:0016887,GO:0017111,GO:0031224,GO:0031226,GO:0032991,GO:0042623,GO:0043190,GO:0044425,GO:0044459,GO:0044464,GO:0071944,GO:0098533,GO:0098796,GO:0098797,GO:1902494,GO:1902495,GO:1904949,GO:1990351	3.6.3.41	ko:K02193,ko:K02194	ko02010,map02010	M00259	-	-	ko00000,ko00001,ko00002,ko01000,ko02000	3.A.1.107	-	iECO111_1330.ECO111_2936,iYL1228.KPN_02080	CcmB
http://gbol.life/0.1/Neo_07/contig_1_pilon/gene/531935-532840	269484.Ecaj_0039	2.97e-126	369.0	COG1230@1|root,COG1230@2|Bacteria,1MVQB@1224|Proteobacteria,2TR65@28211|Alphaproteobacteria,47FG8@766|Rickettsiales	766|Rickettsiales	P	Co Zn Cd efflux system component	czcD	-	-	ko:K16264	-	-	-	-	ko00000,ko02000	2.A.4.1	-	-	Cation_efflux
http://gbol.life/0.1/Neo_07/contig_1_pilon/gene/533000-533617	391036.EHF_0969	8.28e-36	132.0	COG2854@1|root,COG2854@2|Bacteria	2|Bacteria	Q	intermembrane phospholipid transfer	ttg2D	-	-	ko:K07323	ko02010,map02010	M00210	-	-	ko00000,ko00001,ko00002,ko02000	3.A.1.27.3	-	-	MlaC
http://gbol.life/0.1/Neo_07/contig_1_pilon/gene/533979-534266	269484.Ecaj_0041	6.38e-31	111.0	COG0268@1|root,COG0268@2|Bacteria,1MZ94@1224|Proteobacteria,2UC42@28211|Alphaproteobacteria,47FS8@766|Rickettsiales	766|Rickettsiales	J	Binds directly to 16S ribosomal RNA	rpsT	-	-	ko:K02968	ko03010,map03010	M00178	-	-	br01610,ko00000,ko00001,ko00002,ko03011	-	-	-	Ribosomal_S20p
http://gbol.life/0.1/Neo_07/contig_1_pilon/gene/534548-535180	391036.EHF_0967	1.61e-84	257.0	COG0204@1|root,COG0204@2|Bacteria,1MY51@1224|Proteobacteria,2TT3P@28211|Alphaproteobacteria,47FBV@766|Rickettsiales	766|Rickettsiales	I	Phosphate acyltransferases	plsC	-	2.3.1.51	ko:K00655	ko00561,ko00564,ko01100,ko01110,map00561,map00564,map01100,map01110	M00089	R02241,R09381	RC00004,RC00037,RC00039	ko00000,ko00001,ko00002,ko01000,ko01004	-	-	-	Acyltransferase
http://gbol.life/0.1/Neo_07/contig_1_pilon/gene/535487-536026	269484.Ecaj_0043	3.21e-81	245.0	COG0242@1|root,COG0242@2|Bacteria,1RA2P@1224|Proteobacteria,2U797@28211|Alphaproteobacteria,47FCE@766|Rickettsiales	766|Rickettsiales	J	Removes the formyl group from the N-terminal Met of newly synthesized proteins. Requires at least a dipeptide for an efficient rate of reaction. N-terminal L-methionine is a prerequisite for activity but the enzyme has broad specificity at other positions	def	-	3.5.1.88	ko:K01462	-	-	-	-	ko00000,ko01000	-	-	-	Pep_deformylase
http://gbol.life/0.1/Neo_07/contig_1_pilon/gene/536087-536860	570417.WP0922	1.76e-110	325.0	COG1573@1|root,COG1573@2|Bacteria,1MWX1@1224|Proteobacteria,2TT4Q@28211|Alphaproteobacteria,47F56@766|Rickettsiales	766|Rickettsiales	L	Uracil-DNA glycosylase	-	-	3.2.2.27	ko:K21929	ko03410,map03410	-	-	-	ko00000,ko00001,ko01000,ko03400	-	-	-	UDG
http://gbol.life/0.1/Neo_07/contig_1_pilon/gene/536901-538025	391036.EHF_0964	1.49e-145	424.0	COG1195@1|root,COG1195@2|Bacteria,1MX8N@1224|Proteobacteria,2TQRD@28211|Alphaproteobacteria,47F61@766|Rickettsiales	766|Rickettsiales	L	it is required for DNA replication and normal SOS inducibility. RecF binds preferentially to single-stranded, linear DNA. It also seems to bind ATP	recF	-	-	ko:K03629	ko03440,map03440	-	-	-	ko00000,ko00001,ko03400	-	-	-	AAA_21,SMC_N
http://gbol.life/0.1/Neo_07/contig_1_pilon/gene/538037-538963	391036.EHF_0963	7.57e-136	394.0	COG0078@1|root,COG0078@2|Bacteria,1MUFM@1224|Proteobacteria,2TR81@28211|Alphaproteobacteria	28211|Alphaproteobacteria	E	Reversibly catalyzes the transfer of the carbamoyl group from carbamoyl phosphate (CP) to the N(epsilon) atom of ornithine (ORN) to produce L-citrulline	argF	GO:0000050,GO:0003674,GO:0003824,GO:0004585,GO:0005575,GO:0005622,GO:0005623,GO:0005737,GO:0006082,GO:0006520,GO:0006525,GO:0006526,GO:0006591,GO:0006807,GO:0008150,GO:0008152,GO:0008652,GO:0009058,GO:0009064,GO:0009084,GO:0009987,GO:0016053,GO:0016740,GO:0016741,GO:0016743,GO:0019627,GO:0019752,GO:0034641,GO:0042450,GO:0043436,GO:0043603,GO:0043604,GO:0044237,GO:0044238,GO:0044249,GO:0044271,GO:…	2.1.3.3	ko:K00611	ko00220,ko01100,ko01110,ko01130,ko01230,map00220,map01100,map01110,map01130,map01230	M00029,M00844	R01398	RC00096	ko00000,ko00001,ko00002,ko01000	-	-	-	OTCace,OTCace_N
http://gbol.life/0.1/Neo_07/contig_1_pilon/gene/539761-542310	269484.Ecaj_0048	0.0	1037.0	COG0749@1|root,COG0749@2|Bacteria,1MU31@1224|Proteobacteria,2TRJF@28211|Alphaproteobacteria,47F10@766|Rickettsiales	766|Rickettsiales	L	In addition to polymerase activity, this DNA polymerase exhibits 5'-3' exonuclease activity	polA	-	2.7.7.7	ko:K02335	ko00230,ko00240,ko01100,ko03030,ko03410,ko03420,ko03440,map00230,map00240,map01100,map03030,map03410,map03420,map03440	-	R00375,R00376,R00377,R00378	RC02795	ko00000,ko00001,ko01000,ko03032,ko03400	-	-	-	5_3_exonuc,5_3_exonuc_N,DNA_pol_A,DNA_pol_A_exo1
http://gbol.life/0.1/Neo_07/contig_1_pilon/gene/543301-544008	205920.ECH_0082	4.11e-106	312.0	COG0036@1|root,COG0036@2|Bacteria,1MUZM@1224|Proteobacteria,2TQKR@28211|Alphaproteobacteria,47F6A@766|Rickettsiales	766|Rickettsiales	G	Belongs to the ribulose-phosphate 3-epimerase family	rpe	-	5.1.3.1	ko:K01783	ko00030,ko00040,ko00710,ko01100,ko01110,ko01120,ko01130,ko01200,ko01230,map00030,map00040,map00710,map01100,map01110,map01120,map01130,map01200,map01230	M00004,M00007	R01529	RC00540	ko00000,ko00001,ko00002,ko01000	-	-	-	Ribul_P_3_epim
http://gbol.life/0.1/Neo_07/contig_1_pilon/gene/544043-544840	205920.ECH_0084	3.82e-111	328.0	COG0767@1|root,COG0767@2|Bacteria,1MVPN@1224|Proteobacteria,2TSGS@28211|Alphaproteobacteria,47F1E@766|Rickettsiales	766|Rickettsiales	Q	ABC transporter, permease protein	-	-	-	ko:K02066	ko02010,map02010	M00210,M00669,M00670	-	-	ko00000,ko00001,ko00002,ko02000	3.A.1.27	-	-	MlaE
http://gbol.life/0.1/Neo_07/contig_1_pilon/gene/544845-545588	254945.Erum0580	3.51e-108	318.0	COG1127@1|root,COG1127@2|Bacteria,1MUSD@1224|Proteobacteria,2TR2I@28211|Alphaproteobacteria,47F7E@766|Rickettsiales	766|Rickettsiales	Q	ABC transporter, ATP-binding protein	mkl	-	-	ko:K02065	ko02010,map02010	M00210,M00669,M00670	-	-	ko00000,ko00001,ko00002,ko02000	3.A.1.27	-	-	ABC_tran
http://gbol.life/0.1/Neo_07/contig_1_pilon/gene/548207-549190	391036.EHF_0956	7.58e-139	403.0	COG0142@1|root,COG0142@2|Bacteria,1MUK6@1224|Proteobacteria,2TSDZ@28211|Alphaproteobacteria,47F6Z@766|Rickettsiales	766|Rickettsiales	H	Belongs to the FPP GGPP synthase family	ispB	-	2.5.1.90	ko:K02523	ko00900,ko01110,map00900,map01110	-	R09248	RC00279	ko00000,ko00001,ko01000,ko01006	-	-	-	polyprenyl_synt
http://gbol.life/0.1/Neo_07/contig_1_pilon/gene/549207-550223	163164.WD_1102	1.9e-95	293.0	COG0472@1|root,COG0472@2|Bacteria,1MUTK@1224|Proteobacteria,2TRUG@28211|Alphaproteobacteria,47EVI@766|Rickettsiales	766|Rickettsiales	M	First step of the lipid cycle reactions in the biosynthesis of the cell wall peptidoglycan	mraY	-	2.7.8.13	ko:K01000	ko00550,ko01100,ko01502,map00550,map01100,map01502	-	R05629,R05630	RC00002,RC02753	ko00000,ko00001,ko01000,ko01011	9.B.146	-	-	Glycos_transf_4,MraY_sig1
http://gbol.life/0.1/Neo_07/contig_1_pilon/gene/550224-551642	254945.Erum0610	3.13e-246	687.0	COG0174@1|root,COG0174@2|Bacteria,1MUGQ@1224|Proteobacteria,2TSCR@28211|Alphaproteobacteria,47EWV@766|Rickettsiales	766|Rickettsiales	E	Belongs to the glutamine synthetase family	glnA	-	6.3.1.2	ko:K01915	ko00220,ko00250,ko00630,ko00910,ko01100,ko01120,ko01230,ko02020,ko04217,ko04724,ko04727,map00220,map00250,map00630,map00910,map01100,map01120,map01230,map02020,map04217,map04724,map04727	-	R00253	RC00010,RC02798	ko00000,ko00001,ko01000,ko04147	-	-	-	Gln-synt_C,Gln-synt_N
http://gbol.life/0.1/Neo_07/contig_1_pilon/gene/551939-553192	254945.Erum0620	3.37e-195	553.0	COG0162@1|root,COG0162@2|Bacteria,1MVUQ@1224|Proteobacteria,2TQPA@28211|Alphaproteobacteria,47EVX@766|Rickettsiales	766|Rickettsiales	J	Catalyzes the attachment of tyrosine to tRNA(Tyr) in a two-step reaction tyrosine is first activated by ATP to form Tyr- AMP and then transferred to the acceptor end of tRNA(Tyr)	tyrS	-	6.1.1.1	ko:K01866	ko00970,map00970	M00359,M00360	R02918	RC00055,RC00523	ko00000,ko00001,ko00002,ko01000,ko01007,ko03016,ko03029	-	-	-	S4,tRNA-synt_1b
http://gbol.life/0.1/Neo_07/contig_1_pilon/gene/553236-554447	391036.EHF_0952	1.67e-224	626.0	COG0156@1|root,COG0156@2|Bacteria,1MVVH@1224|Proteobacteria,2TQXI@28211|Alphaproteobacteria,47EY2@766|Rickettsiales	766|Rickettsiales	H	5-aminolevulinic acid synthase	hemA	-	2.3.1.37	ko:K00643	ko00260,ko00860,ko01100,ko01110,map00260,map00860,map01100,map01110	-	R00830	RC00004,RC02815	ko00000,ko00001,ko01000,ko01007	-	-	-	Aminotran_1_2
http://gbol.life/0.1/Neo_07/contig_1_pilon/gene/555032-555388	269484.Ecaj_0057	5.9e-31	113.0	COG0792@1|root,COG0792@2|Bacteria	2|Bacteria	L	nuclease activity	MA20_24645	-	-	ko:K07460	-	-	-	-	ko00000	-	-	-	UPF0102
http://gbol.life/0.1/Neo_07/contig_1_pilon/gene/555456-556361	391036.EHF_0950	2.13e-97	295.0	COG0341@1|root,COG0341@2|Bacteria,1MU74@1224|Proteobacteria,2TSFW@28211|Alphaproteobacteria,47F5C@766|Rickettsiales	766|Rickettsiales	U	Part of the Sec protein translocase complex. Interacts with the SecYEG preprotein conducting channel. SecDF uses the proton motive force (PMF) to complete protein translocation after the ATP-dependent function of SecA	secF	-	-	ko:K03074	ko03060,ko03070,map03060,map03070	M00335	-	-	ko00000,ko00001,ko00002,ko02044	2.A.6.4,3.A.5.2,3.A.5.7	-	-	SecD_SecF,Sec_GG
http://gbol.life/0.1/Neo_07/contig_1_pilon/gene/55596-56546	269484.Ecaj_0545	1.19e-87	272.0	COG2071@1|root,COG2071@2|Bacteria	2|Bacteria	S	gamma-glutamyl-gamma-aminobutyrate hydrolase activity	puuD	-	-	ko:K07010	-	-	-	-	ko00000,ko01002	-	-	-	Peptidase_C26
http://gbol.life/0.1/Neo_07/contig_1_pilon/gene/556409-558154	234826.AM1196	2.62e-196	570.0	COG0768@1|root,COG0768@2|Bacteria,1MV8C@1224|Proteobacteria,2TRXN@28211|Alphaproteobacteria,47EYD@766|Rickettsiales	766|Rickettsiales	M	Cell division protein FtsI penicillin-binding protein 2	pbpA1	-	3.4.16.4	ko:K05515	ko00550,ko01501,map00550,map01501	-	-	-	ko00000,ko00001,ko01000,ko01011	-	-	-	PBP_dimer,Transpeptidase
http://gbol.life/0.1/Neo_07/contig_1_pilon/gene/559397-560299	205920.ECH_0097	4.72e-147	422.0	COG1830@1|root,COG1830@2|Bacteria,1MW9N@1224|Proteobacteria,2TSQD@28211|Alphaproteobacteria,47EZ5@766|Rickettsiales	766|Rickettsiales	G	fructose-bisphosphate aldolase	fbaB	-	4.1.2.13	ko:K11645	ko00010,ko00030,ko00051,ko00680,ko00710,ko01100,ko01110,ko01120,ko01130,ko01200,ko01230,map00010,map00030,map00051,map00680,map00710,map01100,map01110,map01120,map01130,map01200,map01230	M00001,M00003	R01068,R01070,R01829,R02568	RC00438,RC00439,RC00603,RC00604	ko00000,ko00001,ko00002,ko01000	-	-	-	DeoC
http://gbol.life/0.1/Neo_07/contig_1_pilon/gene/560595-561866	391036.EHF_0947	4.07e-165	476.0	COG0508@1|root,COG0508@2|Bacteria,1MUGY@1224|Proteobacteria,2TRXM@28211|Alphaproteobacteria,47EYZ@766|Rickettsiales	766|Rickettsiales	C	The pyruvate dehydrogenase complex catalyzes the overall conversion of pyruvate to acetyl-CoA and CO(2)	pdhC	-	2.3.1.12	ko:K00627	ko00010,ko00020,ko00620,ko01100,ko01110,ko01120,ko01130,ko01200,map00010,map00020,map00620,map01100,map01110,map01120,map01130,map01200	M00307	R00209,R02569	RC00004,RC02742,RC02857	br01601,ko00000,ko00001,ko00002,ko01000	-	-	-	2-oxoacid_dh,Biotin_lipoyl,E3_binding
http://gbol.life/0.1/Neo_07/contig_1_pilon/gene/563210-564781	269484.Ecaj_0074	3.52e-251	704.0	COG0519@1|root,COG0519@2|Bacteria,1MU2A@1224|Proteobacteria,2TRN0@28211|Alphaproteobacteria,47FW6@766|Rickettsiales	766|Rickettsiales	F	Catalyzes the synthesis of GMP from XMP	guaA	-	6.3.5.2	ko:K01951	ko00230,ko00983,ko01100,map00230,map00983,map01100	M00050	R01230,R01231,R08244	RC00010,RC00204	ko00000,ko00001,ko00002,ko01000,ko01002	-	-	-	GATase,GMP_synt_C,NAD_synthase
http://gbol.life/0.1/Neo_07/contig_1_pilon/gene/564826-566058	205920.ECH_0124	1.48e-184	526.0	COG0372@1|root,COG0372@2|Bacteria,1MUKX@1224|Proteobacteria,2TS63@28211|Alphaproteobacteria,47EUJ@766|Rickettsiales	766|Rickettsiales	H	Belongs to the citrate synthase family	gltA	-	2.3.3.1	ko:K01647	ko00020,ko00630,ko01100,ko01110,ko01120,ko01130,ko01200,ko01210,ko01230,map00020,map00630,map01100,map01110,map01120,map01130,map01200,map01210,map01230	M00009,M00010,M00012,M00740	R00351	RC00004,RC00067	br01601,ko00000,ko00001,ko00002,ko01000	-	-	-	Citrate_synt
http://gbol.life/0.1/Neo_07/contig_1_pilon/gene/56549-57259	254945.Erum5380	4.82e-62	201.0	COG1587@1|root,COG1587@2|Bacteria,1NMTP@1224|Proteobacteria,2U1Y2@28211|Alphaproteobacteria,47FMG@766|Rickettsiales	766|Rickettsiales	H	Uroporphyrinogen-III synthase	hemD	-	4.2.1.75	ko:K01719	ko00860,ko01100,ko01110,ko01120,map00860,map01100,map01110,map01120	M00121	R03165	RC01861	ko00000,ko00001,ko00002,ko01000	-	-	-	HEM4
http://gbol.life/0.1/Neo_07/contig_1_pilon/gene/566758-567972	205920.ECH_0125	3.17e-171	491.0	COG0189@1|root,COG0189@2|Bacteria,1QVU3@1224|Proteobacteria,2U15U@28211|Alphaproteobacteria,47FWY@766|Rickettsiales	766|Rickettsiales	HJ	Glutamate-cysteine ligase	gshA	-	6.3.2.2	ko:K01919	ko00270,ko00480,ko01100,map00270,map00480,map01100	M00118	R00894,R10993	RC00064,RC00090	ko00000,ko00001,ko00002,ko01000	-	-	-	GshA
http://gbol.life/0.1/Neo_07/contig_1_pilon/gene/569089-570102	205920.ECH_0126	1.5e-101	309.0	COG1466@1|root,COG1466@2|Bacteria,1R8PA@1224|Proteobacteria,2U1KQ@28211|Alphaproteobacteria,47FJ4@766|Rickettsiales	766|Rickettsiales	L	DNA polymerase III delta subunit	holA	-	2.7.7.7	ko:K02340	ko00230,ko00240,ko01100,ko03030,ko03430,ko03440,map00230,map00240,map01100,map03030,map03430,map03440	M00260	R00375,R00376,R00377,R00378	RC02795	ko00000,ko00001,ko00002,ko01000,ko03032,ko03400	-	-	-	DNA_pol3_delta
http://gbol.life/0.1/Neo_07/contig_1_pilon/gene/570504-571727	254945.Erum0860	7.37e-154	447.0	COG4591@1|root,COG4591@2|Bacteria,1MVV7@1224|Proteobacteria,2TRBX@28211|Alphaproteobacteria,47EU5@766|Rickettsiales	766|Rickettsiales	M	Lipoprotein releasing system transmembrane protein	lolC	-	-	ko:K09808	ko02010,map02010	M00255	-	-	ko00000,ko00001,ko00002,ko02000	3.A.1.125	-	-	FtsX,MacB_PCD
http://gbol.life/0.1/Neo_07/contig_1_pilon/gene/573792-574040	391036.EHF_0933	1.27e-20	84.7	COG5454@1|root,COG5454@2|Bacteria,1NBRZ@1224|Proteobacteria	1224|Proteobacteria	S	Protein of unknown function (DUF1467)	-	-	-	-	-	-	-	-	-	-	-	-	DUF1467
http://gbol.life/0.1/Neo_07/contig_1_pilon/gene/574634-575191	269484.Ecaj_0082	1.82e-37	134.0	COG0712@1|root,COG0712@2|Bacteria,1PRR8@1224|Proteobacteria,2V3ZT@28211|Alphaproteobacteria,47FPW@766|Rickettsiales	766|Rickettsiales	F	F(1)F(0) ATP synthase produces ATP from ADP in the presence of a proton or sodium gradient. F-type ATPases consist of two structural domains, F(1) containing the extramembraneous catalytic core and F(0) containing the membrane proton channel, linked together by a central stalk and a peripheral stalk. During catalysis, ATP synthesis in the catalytic domain of F(1) is coupled via a rotary mechanism…	atpH	-	-	ko:K02113	ko00190,ko00195,ko01100,map00190,map00195,map01100	M00157	-	-	ko00000,ko00001,ko00002,ko00194	3.A.2.1	-	-	OSCP
http://gbol.life/0.1/Neo_07/contig_1_pilon/gene/575201-576724	205920.ECH_0132	3.65e-280	776.0	COG0056@1|root,COG0056@2|Bacteria,1MUG7@1224|Proteobacteria,2TQYK@28211|Alphaproteobacteria,47F0F@766|Rickettsiales	766|Rickettsiales	F	Produces ATP from ADP in the presence of a proton gradient across the membrane. The alpha chain is a regulatory subunit	atpA	-	3.6.3.14	ko:K02111	ko00190,ko00195,ko01100,map00190,map00195,map01100	M00157	-	-	ko00000,ko00001,ko00002,ko00194,ko01000	3.A.2.1	-	-	ATP-synt_ab,ATP-synt_ab_C,ATP-synt_ab_N
http://gbol.life/0.1/Neo_07/contig_1_pilon/gene/576749-577249	234826.AM1173	1.6e-89	265.0	COG0782@1|root,COG0782@2|Bacteria,1RCXW@1224|Proteobacteria,2U5JU@28211|Alphaproteobacteria,47FBI@766|Rickettsiales	766|Rickettsiales	K	Necessary for efficient RNA polymerase transcription elongation past template-encoded arresting sites. The arresting sites in DNA have the property of trapping a certain fraction of elongating RNA polymerases that pass through, resulting in locked ternary complexes. Cleavage of the nascent transcript by cleavage factors such as GreA or GreB allows the resumption of elongation from the new 3'termi…	greA	-	-	ko:K03624	-	-	-	-	ko00000,ko03021	-	-	-	GreA_GreB,GreA_GreB_N
http://gbol.life/0.1/Neo_07/contig_1_pilon/gene/577260-577898	391036.EHF_0929	1.59e-91	274.0	COG0108@1|root,COG0108@2|Bacteria,1MU8P@1224|Proteobacteria,2TSMA@28211|Alphaproteobacteria,47EZW@766|Rickettsiales	766|Rickettsiales	H	Catalyzes the conversion of D-ribulose 5-phosphate to formate and 3,4-dihydroxy-2-butanone 4-phosphate	ribB	-	3.5.4.25,4.1.99.12	ko:K02858,ko:K14652	ko00740,ko00790,ko01100,ko01110,map00740,map00790,map01100,map01110	M00125,M00840	R00425,R07281	RC00293,RC01792,RC01815,RC02504	ko00000,ko00001,ko00002,ko01000	-	-	-	DHBP_synthase,GTP_cyclohydro2
http://gbol.life/0.1/Neo_07/contig_1_pilon/gene/577901-578350	205920.ECH_0135	6.27e-77	232.0	COG0691@1|root,COG0691@2|Bacteria,1RDFP@1224|Proteobacteria,2U71I@28211|Alphaproteobacteria,47FD9@766|Rickettsiales	766|Rickettsiales	J	Required for rescue of stalled ribosomes mediated by trans-translation. Binds to transfer-messenger RNA (tmRNA), required for stable association of tmRNA with ribosomes. tmRNA and SmpB together mimic tRNA shape, replacing the anticodon stem-loop with SmpB. tmRNA is encoded by the ssrA gene	smpB	-	-	ko:K03664	-	-	-	-	ko00000	-	-	-	SmpB
http://gbol.life/0.1/Neo_07/contig_1_pilon/gene/578997-581447	205920.ECH_0136	0.0	1114.0	COG0525@1|root,COG0525@2|Bacteria,1MV7B@1224|Proteobacteria,2TS9E@28211|Alphaproteobacteria,47ETH@766|Rickettsiales	766|Rickettsiales	J	amino acids such as threonine, to avoid such errors, it has a posttransfer editing activity that hydrolyzes mischarged Thr-tRNA(Val) in a tRNA-dependent manner	valS	-	6.1.1.9	ko:K01873	ko00970,map00970	M00359,M00360	R03665	RC00055,RC00523	ko00000,ko00001,ko00002,ko01000,ko01007,ko03016	-	-	-	Anticodon_1,Val_tRNA-synt_C,tRNA-synt_1
http://gbol.life/0.1/Neo_07/contig_1_pilon/gene/58090-59799	391036.EHF_0423	4.46e-249	702.0	COG0006@1|root,COG0006@2|Bacteria,1MUZS@1224|Proteobacteria,2TQXN@28211|Alphaproteobacteria,47EUI@766|Rickettsiales	766|Rickettsiales	E	COG0006 Xaa-Pro aminopeptidase	pepP	-	3.4.11.9	ko:K01262	-	-	-	-	ko00000,ko01000,ko01002	-	-	-	Creatinase_N,Creatinase_N_2,Peptidase_M24,Peptidase_M24_C
http://gbol.life/0.1/Neo_07/contig_1_pilon/gene/581889-583808	269484.Ecaj_0087	4.96e-245	697.0	COG1138@1|root,COG1138@2|Bacteria,1MUQS@1224|Proteobacteria,2TRNG@28211|Alphaproteobacteria,47EYR@766|Rickettsiales	766|Rickettsiales	O	Cytochrome c-type biogenesis protein ccmF	ccmF	-	-	ko:K02198	-	-	-	-	ko00000,ko02000	9.B.14.1	-	-	CcmF_C,Cytochrom_C_asm
http://gbol.life/0.1/Neo_07/contig_1_pilon/gene/584295-585122	269484.Ecaj_0089	1.32e-80	251.0	COG0354@1|root,COG0354@2|Bacteria,1N852@1224|Proteobacteria,2TR8J@28211|Alphaproteobacteria,47FJD@766|Rickettsiales	766|Rickettsiales	S	Belongs to the GcvT family	gcvT	-	-	ko:K06980	-	-	-	-	ko00000,ko03016	-	-	-	GCV_T,GCV_T_C
http://gbol.life/0.1/Neo_07/contig_1_pilon/gene/585460-586851	254945.Erum0900	5.33e-225	632.0	COG0034@1|root,COG0034@2|Bacteria,1MU0V@1224|Proteobacteria,2TR8V@28211|Alphaproteobacteria,47G49@766|Rickettsiales	766|Rickettsiales	F	Catalyzes the formation of phosphoribosylamine from phosphoribosylpyrophosphate (PRPP) and glutamine	purF	-	2.4.2.14	ko:K00764	ko00230,ko00250,ko01100,ko01110,ko01130,map00230,map00250,map01100,map01110,map01130	M00048	R01072	RC00010,RC02724,RC02752	ko00000,ko00001,ko00002,ko01000,ko01002	-	-	-	GATase_7,Pribosyltran
http://gbol.life/0.1/Neo_07/contig_1_pilon/gene/5857-7362	391036.EHF_0451	1.42e-250	700.0	COG0696@1|root,COG0696@2|Bacteria,1MUQ1@1224|Proteobacteria,2TS6R@28211|Alphaproteobacteria,47EW7@766|Rickettsiales	766|Rickettsiales	F	Catalyzes the interconversion of 2-phosphoglycerate and 3-phosphoglycerate	gpmI	-	5.4.2.12	ko:K15633	ko00010,ko00260,ko00680,ko01100,ko01110,ko01120,ko01130,ko01200,ko01230,map00010,map00260,map00680,map01100,map01110,map01120,map01130,map01200,map01230	M00001,M00002,M00003	R01518	RC00536	ko00000,ko00001,ko00002,ko01000	-	-	-	Metalloenzyme,Phosphodiest,iPGM_N
http://gbol.life/0.1/Neo_07/contig_1_pilon/gene/587480-588034	254945.Erum0910	3.56e-74	228.0	COG0193@1|root,COG0193@2|Bacteria,1MX1P@1224|Proteobacteria,2TT6Q@28211|Alphaproteobacteria,47FC5@766|Rickettsiales	766|Rickettsiales	J	The natural substrate for this enzyme may be peptidyl- tRNAs which drop off the ribosome during protein synthesis	pth	-	3.1.1.29	ko:K01056	-	-	-	-	ko00000,ko01000,ko03012	-	-	-	Pept_tRNA_hydro
http://gbol.life/0.1/Neo_07/contig_1_pilon/gene/588056-588691	205920.ECH_0142	1.01e-91	274.0	COG1825@1|root,COG1825@2|Bacteria,1RDH0@1224|Proteobacteria,2U5P0@28211|Alphaproteobacteria,47FJV@766|Rickettsiales	766|Rickettsiales	J	This is one of the proteins that binds to the 5S RNA in the ribosome where it forms part of the central protuberance	ctc	-	-	ko:K02897	ko03010,map03010	M00178	-	-	ko00000,ko00001,ko00002,ko03011	-	-	-	Ribosomal_L25p,Ribosomal_TL5_C
http://gbol.life/0.1/Neo_07/contig_1_pilon/gene/588769-589470	205920.ECH_0143	1.31e-90	273.0	COG1040@1|root,COG1040@2|Bacteria,1RHAV@1224|Proteobacteria,2TV7G@28211|Alphaproteobacteria,47FBZ@766|Rickettsiales	766|Rickettsiales	S	Phosphoribosyl transferase domain	comF	-	-	-	-	-	-	-	-	-	-	-	Pribosyltran
http://gbol.life/0.1/Neo_07/contig_1_pilon/gene/590128-591276	269484.Ecaj_0094	2.75e-166	477.0	COG0624@1|root,COG0624@2|Bacteria,1MW6G@1224|Proteobacteria,2TT0J@28211|Alphaproteobacteria,47EZB@766|Rickettsiales	766|Rickettsiales	E	Catalyzes the hydrolysis of N-succinyl-L,L- diaminopimelic acid (SDAP), forming succinate and LL-2,6- diaminoheptanedioate (DAP), an intermediate involved in the bacterial biosynthesis of lysine and meso-diaminopimelic acid, an essential component of bacterial cell walls	dapE	-	3.5.1.18	ko:K01439	ko00300,ko01100,ko01120,ko01230,map00300,map01100,map01120,map01230	M00016	R02734	RC00064,RC00090	ko00000,ko00001,ko00002,ko01000	-	-	-	M20_dimer,Peptidase_M20
http://gbol.life/0.1/Neo_07/contig_1_pilon/gene/591753-593459	205920.ECH_0146	2.7e-289	804.0	COG0475@1|root,COG1226@1|root,COG0475@2|Bacteria,COG1226@2|Bacteria,1MV34@1224|Proteobacteria,2TRC5@28211|Alphaproteobacteria,47EWQ@766|Rickettsiales	766|Rickettsiales	P	Belongs to the monovalent cation proton antiporter 2 (CPA2) transporter (TC 2.A.37) family	kefB	-	-	ko:K03455	-	-	-	-	ko00000	2.A.37	-	-	Na_H_Exchanger,TrkA_N
http://gbol.life/0.1/Neo_07/contig_1_pilon/gene/593464-594036	254945.Erum0960	3.05e-86	259.0	COG1225@1|root,COG1225@2|Bacteria,1R9YF@1224|Proteobacteria,2U5T9@28211|Alphaproteobacteria	28211|Alphaproteobacteria	O	Alkyl hydroperoxide reductase	-	-	-	-	-	-	-	-	-	-	-	-	AhpC-TSA
http://gbol.life/0.1/Neo_07/contig_1_pilon/gene/594311-594766	205920.ECH_0148	4.12e-49	161.0	COG1981@1|root,COG1981@2|Bacteria,1RHGS@1224|Proteobacteria,2U987@28211|Alphaproteobacteria,47FGJ@766|Rickettsiales	766|Rickettsiales	S	Uncharacterised protein family (UPF0093)	-	-	-	ko:K08973	-	-	-	-	ko00000	-	-	-	UPF0093
http://gbol.life/0.1/Neo_07/contig_1_pilon/gene/594875-595882	205920.ECH_0149	7.41e-199	555.0	COG0022@1|root,COG0022@2|Bacteria,1R8KB@1224|Proteobacteria,2TRMR@28211|Alphaproteobacteria,47F43@766|Rickettsiales	766|Rickettsiales	C	The pyruvate dehydrogenase complex catalyzes the overall conversion of pyruvate to acetyl-CoA and CO(2)	pdhB	-	1.2.4.1	ko:K00162	ko00010,ko00020,ko00620,ko01100,ko01110,ko01120,ko01130,ko01200,ko04066,ko04922,ko05230,map00010,map00020,map00620,map01100,map01110,map01120,map01130,map01200,map04066,map04922,map05230	M00307	R00014,R00209,R01699,R03270	RC00004,RC00027,RC00627,RC02742,RC02744,RC02882	br01601,ko00000,ko00001,ko00002,ko01000	-	-	-	Transket_pyr,Transketolase_C
http://gbol.life/0.1/Neo_07/contig_1_pilon/gene/598603-600033	163164.WD_0998	1.57e-231	650.0	COG0312@1|root,COG0312@2|Bacteria,1MUSK@1224|Proteobacteria,2TRSR@28211|Alphaproteobacteria,47F4T@766|Rickettsiales	766|Rickettsiales	S	TldD protein	tldD	-	-	ko:K03568	-	-	-	-	ko00000,ko01002	-	-	-	PmbA_TldD
http://gbol.life/0.1/Neo_07/contig_1_pilon/gene/601115-602221	269484.Ecaj_0101	2.72e-189	534.0	COG0012@1|root,COG0012@2|Bacteria,1MVM4@1224|Proteobacteria,2TRAD@28211|Alphaproteobacteria,47F15@766|Rickettsiales	766|Rickettsiales	J	ATPase that binds to both the 70S ribosome and the 50S ribosomal subunit in a nucleotide-independent manner	ychF	-	-	ko:K06942	-	-	-	-	ko00000,ko03009	-	-	-	MMR_HSR1,YchF-GTPase_C
http://gbol.life/0.1/Neo_07/contig_1_pilon/gene/602270-602779	205920.ECH_0156	5.09e-75	229.0	COG0245@1|root,COG0245@2|Bacteria,1MVHA@1224|Proteobacteria,2TRQC@28211|Alphaproteobacteria,47F1R@766|Rickettsiales	766|Rickettsiales	I	Involved in the biosynthesis of isopentenyl diphosphate (IPP) and dimethylallyl diphosphate (DMAPP), two major building blocks of isoprenoid compounds. Catalyzes the conversion of 4- diphosphocytidyl-2-C-methyl-D-erythritol 2-phosphate (CDP-ME2P) to 2-C-methyl-D-erythritol 2,4-cyclodiphosphate (ME-CPP) with a corresponding release of cytidine 5-monophosphate (CMP)	ispF	-	2.7.7.60,4.6.1.12	ko:K01770,ko:K12506	ko00900,ko01100,ko01110,ko01130,map00900,map01100,map01110,map01130	M00096	R05633,R05637	RC00002,RC01440	ko00000,ko00001,ko00002,ko01000	-	-	-	IspD,YgbB
http://gbol.life/0.1/Neo_07/contig_1_pilon/gene/60239-60748	391036.EHF_0422	5.25e-51	168.0	COG3577@1|root,COG3577@2|Bacteria,1MZCI@1224|Proteobacteria,2U9K2@28211|Alphaproteobacteria,47FQU@766|Rickettsiales	766|Rickettsiales	S	gag-polyprotein putative aspartyl protease	-	-	-	ko:K06985	ko04112,map04112	-	-	-	ko00000,ko00001	-	-	-	gag-asp_proteas
http://gbol.life/0.1/Neo_07/contig_1_pilon/gene/603261-603983	205920.ECH_0157	1.26e-74	233.0	COG1211@1|root,COG1211@2|Bacteria,1QVXT@1224|Proteobacteria,2UDMY@28211|Alphaproteobacteria,47GQU@766|Rickettsiales	766|Rickettsiales	I	2-C-methyl-D-erythritol 4-phosphate	ispD	-	2.7.7.60	ko:K00991	ko00900,ko01100,ko01110,ko01130,map00900,map01100,map01110,map01130	M00096	R05633	RC00002	ko00000,ko00001,ko00002,ko01000	-	-	-	IspD
http://gbol.life/0.1/Neo_07/contig_1_pilon/gene/604676-605176	269484.Ecaj_0105	7.87e-70	215.0	COG0041@1|root,COG0041@2|Bacteria,1RCWJ@1224|Proteobacteria,2U58D@28211|Alphaproteobacteria,47G96@766|Rickettsiales	766|Rickettsiales	F	Catalyzes the conversion of N5-carboxyaminoimidazole ribonucleotide (N5-CAIR) to 4-carboxy-5-aminoimidazole ribonucleotide (CAIR)	purE	-	5.4.99.18	ko:K01588	ko00230,ko01100,ko01110,ko01130,map00230,map01100,map01110,map01130	M00048	R07405	RC01947	ko00000,ko00001,ko00002,ko01000	-	-	-	AIRC
http://gbol.life/0.1/Neo_07/contig_1_pilon/gene/605166-605429	269484.Ecaj_0106	1.99e-23	94.0	COG0526@1|root,COG0526@2|Bacteria	2|Bacteria	CO	cell redox homeostasis	-	-	-	-	-	-	-	-	-	-	-	-	AhpC-TSA,Thioredoxin,Thioredoxin_9
http://gbol.life/0.1/Neo_07/contig_1_pilon/gene/605918-607021	574556.ACIS_00006	1.83e-131	387.0	COG0772@1|root,COG0772@2|Bacteria,1MUK3@1224|Proteobacteria,2TSM0@28211|Alphaproteobacteria,47ETR@766|Rickettsiales	766|Rickettsiales	D	Belongs to the SEDS family. MrdB RodA subfamily	rodA	-	-	ko:K05837	-	-	-	-	ko00000,ko03036	-	-	-	FTSW_RODA_SPOVE
http://gbol.life/0.1/Neo_07/contig_1_pilon/gene/607081-607377	254945.Erum1080	5.47e-45	147.0	COG0776@1|root,COG0776@2|Bacteria,1RH5Z@1224|Proteobacteria,2UCDG@28211|Alphaproteobacteria,47FU6@766|Rickettsiales	766|Rickettsiales	K	This protein is one of the two subunits of integration host factor, a specific DNA-binding protein that functions in genetic recombination as well as in transcriptional and translational control	ihfA	-	-	ko:K04764	-	-	-	-	ko00000,ko03032,ko03036,ko03400	-	-	-	Bac_DNA_binding
http://gbol.life/0.1/Neo_07/contig_1_pilon/gene/607377-607736	205920.ECH_0163	5.16e-33	119.0	COG0789@1|root,COG0789@2|Bacteria,1RGYB@1224|Proteobacteria,2U9A5@28211|Alphaproteobacteria,47GP9@766|Rickettsiales	766|Rickettsiales	K	MerR HTH family regulatory protein	-	-	-	-	-	-	-	-	-	-	-	-	MerR_1
http://gbol.life/0.1/Neo_07/contig_1_pilon/gene/614904-616349	574556.ACIS_00011	7.03e-127	384.0	COG0773@1|root,COG0773@2|Bacteria,1MV68@1224|Proteobacteria,2TRT0@28211|Alphaproteobacteria,47EYW@766|Rickettsiales	766|Rickettsiales	M	Belongs to the MurCDEF family	murC	-	6.3.2.8	ko:K01924	ko00471,ko00550,ko01100,map00471,map00550,map01100	-	R03193	RC00064,RC00141	ko00000,ko00001,ko01000,ko01011	-	-	-	Mur_ligase,Mur_ligase_C,Mur_ligase_M,Zn_ribbon_recom
http://gbol.life/0.1/Neo_07/contig_1_pilon/gene/616681-617670	254945.Erum1120	5.31e-146	421.0	COG0180@1|root,COG0180@2|Bacteria,1MV4T@1224|Proteobacteria,2TQZX@28211|Alphaproteobacteria,47EXP@766|Rickettsiales	766|Rickettsiales	J	Tryptophanyl-tRNA synthetase	trpS	-	6.1.1.2	ko:K01867	ko00970,map00970	M00359,M00360	R03664	RC00055,RC00523	ko00000,ko00001,ko00002,ko01000,ko01007,ko03016	-	-	-	tRNA-synt_1b
http://gbol.life/0.1/Neo_07/contig_1_pilon/gene/61752-62573	269484.Ecaj_0549	6.49e-154	437.0	COG3298@1|root,COG3298@2|Bacteria,1MVZJ@1224|Proteobacteria,2TSM7@28211|Alphaproteobacteria,47G0G@766|Rickettsiales	766|Rickettsiales	L	3'-5' exonuclease related to the exonuclease domain of PolB	-	-	-	ko:K07501	-	-	-	-	ko00000	-	-	-	DNA_pol_B_exo2
http://gbol.life/0.1/Neo_07/contig_1_pilon/gene/617667-618305	269484.Ecaj_0111	3.44e-66	209.0	COG0576@1|root,COG0576@2|Bacteria,1RH8T@1224|Proteobacteria,2U5V2@28211|Alphaproteobacteria,47FFU@766|Rickettsiales	766|Rickettsiales	O	Participates actively in the response to hyperosmotic and heat shock by preventing the aggregation of stress-denatured proteins, in association with DnaK and GrpE. It is the nucleotide exchange factor for DnaK and may function as a thermosensor. Unfolded proteins bind initially to DnaJ	grpE	-	-	ko:K03687	-	-	-	-	ko00000,ko03029,ko03110	-	-	-	GrpE
http://gbol.life/0.1/Neo_07/contig_1_pilon/gene/618399-619475	391036.EHF_0894	2.82e-169	483.0	COG0117@1|root,COG1985@1|root,COG0117@2|Bacteria,COG1985@2|Bacteria,1MUWT@1224|Proteobacteria,2TR70@28211|Alphaproteobacteria,47F6U@766|Rickettsiales	766|Rickettsiales	H	Converts 2,5-diamino-6-(ribosylamino)-4(3h)-pyrimidinone 5'-phosphate into 5-amino-6-(ribosylamino)-2,4(1h,3h)- pyrimidinedione 5'-phosphate	ribD	-	1.1.1.193,3.5.4.26	ko:K11752	ko00740,ko01100,ko01110,ko02024,map00740,map01100,map01110,map02024	M00125	R03458,R03459	RC00204,RC00933	ko00000,ko00001,ko00002,ko01000	-	-	-	RibD_C,dCMP_cyt_deam_1
http://gbol.life/0.1/Neo_07/contig_1_pilon/gene/623696-625321	254945.Erum1160	2.26e-288	799.0	COG0504@1|root,COG0504@2|Bacteria,1MUIT@1224|Proteobacteria,2TS4Y@28211|Alphaproteobacteria,47EU6@766|Rickettsiales	766|Rickettsiales	F	Catalyzes the ATP-dependent amination of UTP to CTP with either L-glutamine or ammonia as the source of nitrogen. Regulates intracellular CTP levels through interactions with the four ribonucleotide triphosphates	pyrG	-	6.3.4.2	ko:K01937	ko00240,ko01100,map00240,map01100	M00052	R00571,R00573	RC00010,RC00074	ko00000,ko00001,ko00002,ko01000	-	-	-	CTP_synth_N,GATase
http://gbol.life/0.1/Neo_07/contig_1_pilon/gene/625329-625679	205920.ECH_0172	2.79e-26	101.0	COG1314@1|root,COG1314@2|Bacteria,1NJ1D@1224|Proteobacteria,2UJYU@28211|Alphaproteobacteria,47FSY@766|Rickettsiales	766|Rickettsiales	U	Involved in protein export. Participates in an early event of protein translocation (By similarity)	secG	-	-	ko:K03075	ko02024,ko03060,ko03070,map02024,map03060,map03070	M00335	-	-	ko00000,ko00001,ko00002,ko02044	3.A.5.1,3.A.5.2	-	-	SecG
http://gbol.life/0.1/Neo_07/contig_1_pilon/gene/62574-63461	269484.Ecaj_0550	7.39e-124	362.0	COG1159@1|root,COG1159@2|Bacteria,1MUKT@1224|Proteobacteria,2TSHM@28211|Alphaproteobacteria,47F6T@766|Rickettsiales	766|Rickettsiales	S	An essential GTPase that binds both GDP and GTP, with rapid nucleotide exchange. Plays a role in 16S rRNA processing and 30S ribosomal subunit biogenesis and possibly also in cell cycle regulation and energy metabolism	era	-	-	ko:K03595	-	-	-	-	ko00000,ko03009,ko03029	-	-	-	KH_2,MMR_HSR1
http://gbol.life/0.1/Neo_07/contig_1_pilon/gene/626631-627452	234826.AM021	8.5e-109	324.0	COG4974@1|root,COG4974@2|Bacteria,1MVNF@1224|Proteobacteria,2TRAA@28211|Alphaproteobacteria,47F6H@766|Rickettsiales	766|Rickettsiales	L	Belongs to the 'phage' integrase family	xerD	-	-	ko:K04763	-	-	-	-	ko00000,ko03036	-	-	-	Phage_int_SAM_1,Phage_integrase
http://gbol.life/0.1/Neo_07/contig_1_pilon/gene/628191-628868	269484.Ecaj_0117	6.73e-83	253.0	COG1136@1|root,COG1136@2|Bacteria,1MVSQ@1224|Proteobacteria,2TSBE@28211|Alphaproteobacteria,47FA2@766|Rickettsiales	766|Rickettsiales	V	Part of the ABC transporter complex LolCDE involved in the translocation of mature outer membrane-directed lipoproteins, from the inner membrane to the periplasmic chaperone, LolA. Responsible for the formation of the LolA-lipoprotein complex in an ATP-dependent manner	lolD	-	-	ko:K09810	ko02010,map02010	M00255	-	-	ko00000,ko00001,ko00002,ko01000,ko02000	3.A.1.125	-	-	ABC_tran
http://gbol.life/0.1/Neo_07/contig_1_pilon/gene/632931-635171	391036.EHF_0885	0.0	1143.0	COG0280@1|root,COG0281@1|root,COG0280@2|Bacteria,COG0281@2|Bacteria,1MU0A@1224|Proteobacteria,2TQJT@28211|Alphaproteobacteria,47EXX@766|Rickettsiales	766|Rickettsiales	C	Malic enzyme	maeB	-	1.1.1.40	ko:K00029	ko00620,ko00710,ko01100,ko01120,ko01200,map00620,map00710,map01100,map01120,map01200	M00169,M00172	R00216	RC00105	ko00000,ko00001,ko00002,ko01000	-	-	-	Malic_M,PTA_PTB,malic
http://gbol.life/0.1/Neo_07/contig_1_pilon/gene/63816-65162	269484.Ecaj_0551	2e-207	587.0	COG0541@1|root,COG0541@2|Bacteria,1MVIA@1224|Proteobacteria,2TQSW@28211|Alphaproteobacteria,47EXA@766|Rickettsiales	766|Rickettsiales	U	Involved in targeting and insertion of nascent membrane proteins into the cytoplasmic membrane. Binds to the hydrophobic signal sequence of the ribosome-nascent chain (RNC) as it emerges from the ribosomes. The SRP-RNC complex is then targeted to the cytoplasmic membrane where it interacts with the SRP receptor FtsY. Interaction with FtsY leads to the transfer of the RNC complex to the Sec transl…	ffh	-	3.6.5.4	ko:K03106	ko02024,ko03060,ko03070,map02024,map03060,map03070	M00335	-	-	ko00000,ko00001,ko00002,ko01000,ko02044	3.A.5.1,3.A.5.2,3.A.5.7,3.A.5.8,3.A.5.9	-	-	SRP54,SRP54_N,SRP_SPB
http://gbol.life/0.1/Neo_07/contig_1_pilon/gene/638445-639965	254945.Erum1220	7.3e-142	424.0	COG0815@1|root,COG0815@2|Bacteria,1MUBU@1224|Proteobacteria,2TQRC@28211|Alphaproteobacteria,47F33@766|Rickettsiales	766|Rickettsiales	M	Transfers the fatty acyl group on membrane lipoproteins	lnt	-	-	ko:K03820	-	-	-	-	ko00000,ko01000	-	GT2	-	CN_hydrolase
http://gbol.life/0.1/Neo_07/contig_1_pilon/gene/640715-642196	254945.Erum1240	2.21e-170	496.0	COG0651@1|root,COG0651@2|Bacteria,1MURB@1224|Proteobacteria,2TRQ2@28211|Alphaproteobacteria,47FEV@766|Rickettsiales	766|Rickettsiales	CP	COG0651 Formate hydrogenlyase subunit 3 Multisubunit Na H antiporter, MnhD subunit	nuoN2	-	1.6.5.3	ko:K00343,ko:K05568	ko00190,ko01100,map00190,map01100	M00144	R11945	RC00061	ko00000,ko00001,ko00002,ko01000,ko02000	2.A.63.1,2.A.63.2,3.D.1	-	-	Proton_antipo_M
http://gbol.life/0.1/Neo_07/contig_1_pilon/gene/643166-643618	205920.ECH_0183	1.36e-43	147.0	COG1463@1|root,COG1463@2|Bacteria,1NCUG@1224|Proteobacteria,2UCHU@28211|Alphaproteobacteria,47FIU@766|Rickettsiales	766|Rickettsiales	Q	COG1463 ABC-type transport system involved in resistance to organic solvents, periplasmic component	-	-	-	ko:K02067	ko02010,map02010	M00210,M00669,M00670	-	-	ko00000,ko00001,ko00002,ko02000	3.A.1.27	-	-	MlaD
http://gbol.life/0.1/Neo_07/contig_1_pilon/gene/643636-643923	391036.EHF_0878	1.66e-31	113.0	COG3761@1|root,COG3761@2|Bacteria,1RHS3@1224|Proteobacteria,2U95G@28211|Alphaproteobacteria,47FSF@766|Rickettsiales	766|Rickettsiales	C	NADH ubiquinone oxidoreductase 17.2 kD subunit	-	-	-	-	-	-	-	-	-	-	-	-	NDUFA12
http://gbol.life/0.1/Neo_07/contig_1_pilon/gene/644754-645260	254945.Erum1280	1.77e-75	229.0	COG1327@1|root,COG1327@2|Bacteria,1RE7V@1224|Proteobacteria,2U75W@28211|Alphaproteobacteria,47FC2@766|Rickettsiales	766|Rickettsiales	K	Negatively regulates transcription of bacterial ribonucleotide reductase nrd genes and operons by binding to NrdR- boxes	nrdR	-	-	ko:K07738	-	-	-	-	ko00000,ko03000	-	-	-	ATP-cone
http://gbol.life/0.1/Neo_07/contig_1_pilon/gene/65147-66649	205920.ECH_0474	1.28e-109	342.0	COG0651@1|root,COG0651@2|Bacteria,1MV6V@1224|Proteobacteria,2TSJC@28211|Alphaproteobacteria,47FNZ@766|Rickettsiales	766|Rickettsiales	CP	COG0651 Formate hydrogenlyase subunit 3 Multisubunit Na H antiporter, MnhD subunit	nuoL3	-	-	ko:K05568	-	-	-	-	ko00000,ko02000	2.A.63.1,2.A.63.2	-	-	Proton_antipo_M
http://gbol.life/0.1/Neo_07/contig_1_pilon/gene/652703-653740	269484.Ecaj_0128	5.77e-165	471.0	COG1840@1|root,COG1840@2|Bacteria,1MUEG@1224|Proteobacteria,2TR6P@28211|Alphaproteobacteria	28211|Alphaproteobacteria	P	ABC-type Fe3 transport system, periplasmic component	futA1	-	-	ko:K02012	ko02010,map02010	M00190	-	-	ko00000,ko00001,ko00002,ko02000	3.A.1.10	-	-	SBP_bac_6,SBP_bac_8
http://gbol.life/0.1/Neo_07/contig_1_pilon/gene/654397-654678	254945.Erum1320	3.11e-45	147.0	COG0228@1|root,COG0228@2|Bacteria,1MZCT@1224|Proteobacteria,2U94X@28211|Alphaproteobacteria	28211|Alphaproteobacteria	J	Belongs to the bacterial ribosomal protein bS16 family	rpsP	GO:0003674,GO:0003735,GO:0005198,GO:0005575,GO:0005622,GO:0005623,GO:0005737,GO:0005840,GO:0006412,GO:0006518,GO:0006807,GO:0008150,GO:0008152,GO:0009058,GO:0009059,GO:0009987,GO:0010467,GO:0015935,GO:0019538,GO:0032991,GO:0034641,GO:0034645,GO:0043043,GO:0043170,GO:0043226,GO:0043228,GO:0043229,GO:0043232,GO:0043603,GO:0043604,GO:0044237,GO:0044238,GO:0044249,GO:0044260,GO:0044267,GO:0044271,GO:…	-	ko:K02959	ko03010,map03010	M00178	-	-	br01610,ko00000,ko00001,ko00002,ko03011,ko03029	-	-	-	Ribosomal_S16
http://gbol.life/0.1/Neo_07/contig_1_pilon/gene/655462-656730	269484.Ecaj_0130	6.88e-173	498.0	COG0477@1|root,COG0477@2|Bacteria,1MU46@1224|Proteobacteria,2TQVP@28211|Alphaproteobacteria,47F3Y@766|Rickettsiales	766|Rickettsiales	EGP	Major facilitator	proP6	-	-	ko:K03762	-	-	-	-	ko00000,ko02000	2.A.1.6.4	-	-	MFS_1,Sugar_tr
http://gbol.life/0.1/Neo_07/contig_1_pilon/gene/656965-657132	205920.ECH_0194	6.53e-23	88.6	COG2835@1|root,COG2835@2|Bacteria,1N6Y2@1224|Proteobacteria,2UF4N@28211|Alphaproteobacteria,47FUQ@766|Rickettsiales	766|Rickettsiales	S	Belongs to the UPF0434 family	-	-	-	ko:K09791	-	-	-	-	ko00000	-	-	-	Trm112p
http://gbol.life/0.1/Neo_07/contig_1_pilon/gene/658272-659681	234826.AM058	3.29e-145	429.0	COG1207@1|root,COG1207@2|Bacteria,1MUPH@1224|Proteobacteria,2TQPS@28211|Alphaproteobacteria,47EW1@766|Rickettsiales	766|Rickettsiales	M	Catalyzes the last two sequential reactions in the de novo biosynthetic pathway for UDP-N-acetylglucosamine (UDP- GlcNAc). The C-terminal domain catalyzes the transfer of acetyl group from acetyl coenzyme A to glucosamine-1-phosphate (GlcN-1-P) to produce N-acetylglucosamine-1-phosphate (GlcNAc-1-P), which is converted into UDP-GlcNAc by the transfer of uridine 5- monophosphate (from uridine 5-tr…	glmU	-	2.3.1.157,2.7.7.23	ko:K04042,ko:K11528	ko00520,ko01100,ko01130,map00520,map01100,map01130	M00362	R00416,R05332	RC00002,RC00004,RC00166	ko00000,ko00001,ko00002,ko01000	-	-	-	Hexapep,Hexapep_2,NTP_transf_3
http://gbol.life/0.1/Neo_07/contig_1_pilon/gene/660143-660868	205920.ECH_0195	5.48e-80	246.0	COG1028@1|root,COG1028@2|Bacteria,1MUUV@1224|Proteobacteria,2TR0A@28211|Alphaproteobacteria,47FCP@766|Rickettsiales	766|Rickettsiales	IQ	Dehydrogenase	ptr1	-	-	-	-	-	-	-	-	-	-	-	adh_short,adh_short_C2
http://gbol.life/0.1/Neo_07/contig_1_pilon/gene/660837-661868	205920.ECH_0196	1.1e-173	493.0	COG0016@1|root,COG0016@2|Bacteria,1MVD7@1224|Proteobacteria,2TS2T@28211|Alphaproteobacteria,47EY7@766|Rickettsiales	766|Rickettsiales	J	Belongs to the class-II aminoacyl-tRNA synthetase family. Phe-tRNA synthetase alpha subunit type 1 subfamily	pheS	-	6.1.1.20	ko:K01889	ko00970,map00970	M00359,M00360	R03660	RC00055,RC00523	ko00000,ko00001,ko00002,ko01000,ko01007,ko03016	-	-	-	Phe_tRNA-synt_N,tRNA-synt_2d
http://gbol.life/0.1/Neo_07/contig_1_pilon/gene/661877-662227	254945.Erum1370	6.53e-58	181.0	COG0292@1|root,COG0292@2|Bacteria,1RGU2@1224|Proteobacteria,2U756@28211|Alphaproteobacteria,47FE9@766|Rickettsiales	766|Rickettsiales	J	Binds directly to 23S ribosomal RNA and is necessary for the in vitro assembly process of the 50S ribosomal subunit. It is not involved in the protein synthesizing functions of that subunit	rplT	-	-	ko:K02887	ko03010,map03010	M00178	-	-	br01610,ko00000,ko00001,ko00002,ko03011	-	-	-	Ribosomal_L20
http://gbol.life/0.1/Neo_07/contig_1_pilon/gene/662244-662444	205920.ECH_0198	2.05e-30	108.0	COG0291@1|root,COG0291@2|Bacteria,1N6V4@1224|Proteobacteria,2UF6K@28211|Alphaproteobacteria,47FS5@766|Rickettsiales	766|Rickettsiales	J	Belongs to the bacterial ribosomal protein bL35 family	rpmI	-	-	ko:K02916	ko03010,map03010	M00178	-	-	br01610,ko00000,ko00001,ko00002,ko03011	-	-	-	Ribosomal_L35p
http://gbol.life/0.1/Neo_07/contig_1_pilon/gene/662890-663477	269484.Ecaj_0136	6.88e-105	307.0	COG3820@1|root,COG3820@2|Bacteria,1MVR2@1224|Proteobacteria,2TT8Z@28211|Alphaproteobacteria,47FAB@766|Rickettsiales	766|Rickettsiales	S	protein conserved in bacteria	-	-	-	ko:K09987	-	-	-	-	ko00000	-	-	-	DUF1013
http://gbol.life/0.1/Neo_07/contig_1_pilon/gene/663726-665105	254945.Erum7670	2.08e-268	742.0	COG1158@1|root,COG1158@2|Bacteria,1MUCF@1224|Proteobacteria,2TRB4@28211|Alphaproteobacteria,47F27@766|Rickettsiales	766|Rickettsiales	K	Facilitates transcription termination by a mechanism that involves Rho binding to the nascent RNA, activation of Rho's RNA-dependent ATPase activity, and release of the mRNA from the DNA template	rho	-	-	ko:K03628	ko03018,map03018	-	-	-	ko00000,ko00001,ko03019,ko03021	-	-	-	ATP-synt_ab,Rho_N,Rho_RNA_bind
http://gbol.life/0.1/Neo_07/contig_1_pilon/gene/665285-665524	269484.Ecaj_0801	2.9e-24	95.5	COG2214@1|root,COG2214@2|Bacteria,1PUS9@1224|Proteobacteria,2TT35@28211|Alphaproteobacteria,47GI3@766|Rickettsiales	766|Rickettsiales	O	DnaJ molecular chaperone homology domain	-	-	-	-	-	-	-	-	-	-	-	-	DnaJ
http://gbol.life/0.1/Neo_07/contig_1_pilon/gene/665556-666278	391036.EHF_0175	6.41e-78	239.0	COG0694@1|root,COG0694@2|Bacteria,1MVQ1@1224|Proteobacteria,2TUD1@28211|Alphaproteobacteria,47F9H@766|Rickettsiales	766|Rickettsiales	O	COG0694 Thioredoxin-like proteins and domains	-	-	-	-	-	-	-	-	-	-	-	-	Nfu_N,NifU
http://gbol.life/0.1/Neo_07/contig_1_pilon/gene/668472-668741	212042.APH_0069	1.28e-12	64.3	COG2104@1|root,COG2104@2|Bacteria	2|Bacteria	H	thiamine diphosphate biosynthetic process	thiS	-	2.8.1.10	ko:K03149,ko:K03154	ko00730,ko01100,ko04122,map00730,map01100,map04122	-	R10247	RC03096,RC03097,RC03461	ko00000,ko00001,ko01000	-	-	iAF1260.b4407,iBWG_1329.BWG_3651,iECDH10B_1368.ECDH10B_4180,iECDH1ME8569_1439.ECDH1ME8569_3851,iECDH1ME8569_1439.EcDH1_4003,iEcDH1_1363.EcDH1_4003,iEcolC_1368.EcolC_4034,iJO1366.b4407,iJR904.b4407,iUMNK88_1353.UMNK88_4832,iY75_1357.Y75_RS17090	ThiS
http://gbol.life/0.1/Neo_07/contig_1_pilon/gene/669320-670102	269484.Ecaj_0797	3.58e-142	406.0	COG2022@1|root,COG2022@2|Bacteria,1N0N5@1224|Proteobacteria,2TSXS@28211|Alphaproteobacteria	28211|Alphaproteobacteria	H	Catalyzes the rearrangement of 1-deoxy-D-xylulose 5- phosphate (DXP) to produce the thiazole phosphate moiety of thiamine. Sulfur is provided by the thiocarboxylate moiety of the carrier protein ThiS. In vitro, sulfur can be provided by H(2)S	thiG	-	2.8.1.10	ko:K03149	ko00730,ko01100,map00730,map01100	-	R10247	RC03096,RC03097,RC03461	ko00000,ko00001,ko01000	-	-	-	ThiG,ThiS
http://gbol.life/0.1/Neo_07/contig_1_pilon/gene/67015-67470	269484.Ecaj_0553	5.74e-56	179.0	COG2867@1|root,COG2867@2|Bacteria,1RGUH@1224|Proteobacteria,2U7D8@28211|Alphaproteobacteria,47FPD@766|Rickettsiales	766|Rickettsiales	I	COG2867 oligoketide cyclase lipid transport protein	ratA	-	-	ko:K18588	-	-	-	-	ko00000	-	-	-	Polyketide_cyc
http://gbol.life/0.1/Neo_07/contig_1_pilon/gene/670660-671994	391036.EHF_0182	6.37e-199	565.0	COG0008@1|root,COG0008@2|Bacteria,1MUCR@1224|Proteobacteria,2TRCI@28211|Alphaproteobacteria,47F2V@766|Rickettsiales	766|Rickettsiales	J	Catalyzes the attachment of glutamate to tRNA(Glu) in a two-step reaction glutamate is first activated by ATP to form Glu-AMP and then transferred to the acceptor end of tRNA(Glu)	gltX1	-	6.1.1.17	ko:K01885	ko00860,ko00970,ko01100,ko01110,ko01120,map00860,map00970,map01100,map01110,map01120	M00121,M00359,M00360	R05578	RC00055,RC00523	ko00000,ko00001,ko00002,ko01000,ko01007,ko02048,ko03016	-	-	-	tRNA-synt_1c
http://gbol.life/0.1/Neo_07/contig_1_pilon/gene/674710-675261	391036.EHF_0186	3.64e-69	215.0	COG0742@1|root,COG0742@2|Bacteria,1MXKW@1224|Proteobacteria,2U70Y@28211|Alphaproteobacteria,47FGC@766|Rickettsiales	766|Rickettsiales	L	Conserved hypothetical protein 95	-	-	2.1.1.171	ko:K08316	-	-	R07234	RC00003	ko00000,ko01000,ko03009	-	-	-	Cons_hypoth95
http://gbol.life/0.1/Neo_07/contig_1_pilon/gene/675362-676288	269484.Ecaj_0792	7e-137	396.0	COG0679@1|root,COG0679@2|Bacteria,1RDRQ@1224|Proteobacteria,2U92D@28211|Alphaproteobacteria,47FA8@766|Rickettsiales	766|Rickettsiales	S	Auxin Efflux Carrier	-	-	-	ko:K07088	-	-	-	-	ko00000	-	-	-	Mem_trans
http://gbol.life/0.1/Neo_07/contig_1_pilon/gene/676756-677064	254945.Erum7570	2.07e-36	125.0	2C7TH@1|root,32RJS@2|Bacteria,1MZK8@1224|Proteobacteria,2UC2R@28211|Alphaproteobacteria,47FU2@766|Rickettsiales	766|Rickettsiales	S	ETC complex I subunit conserved region	-	-	-	-	-	-	-	-	-	-	-	-	ETC_C1_NDUFA4
http://gbol.life/0.1/Neo_07/contig_1_pilon/gene/67699-69603	205920.ECH_0471	0.0	1028.0	COG0443@1|root,COG0443@2|Bacteria,1MVEN@1224|Proteobacteria,2TR5H@28211|Alphaproteobacteria,47EZM@766|Rickettsiales	766|Rickettsiales	O	Heat shock 70 kDa protein	dnaK	-	-	ko:K04043	ko03018,ko04212,ko05152,map03018,map04212,map05152	-	-	-	ko00000,ko00001,ko03019,ko03029,ko03110,ko04147	1.A.33.1	-	-	HSP70
http://gbol.life/0.1/Neo_07/contig_1_pilon/gene/677370-678599	254945.Erum7550	4.4e-197	557.0	COG0621@1|root,COG0621@2|Bacteria,1MUCS@1224|Proteobacteria,2TRYD@28211|Alphaproteobacteria,47EV2@766|Rickettsiales	766|Rickettsiales	J	Uncharacterized protein family UPF0004	-	-	2.8.4.5	ko:K18707	-	-	R10649	RC00003,RC03221	ko00000,ko01000,ko03016	-	-	-	Radical_SAM,UPF0004
http://gbol.life/0.1/Neo_07/contig_1_pilon/gene/679486-679809	391036.EHF_0192	2.75e-42	141.0	COG3118@1|root,COG3118@2|Bacteria,1MZBB@1224|Proteobacteria,2UCCR@28211|Alphaproteobacteria,47FJQ@766|Rickettsiales	766|Rickettsiales	O	Belongs to the thioredoxin family	trxA	-	-	ko:K03671	ko04621,ko05418,map04621,map05418	-	-	-	ko00000,ko00001,ko03110	-	-	-	Thioredoxin
http://gbol.life/0.1/Neo_07/contig_1_pilon/gene/679878-680651	205920.ECH_0219	3.11e-135	389.0	COG3504@1|root,COG3504@2|Bacteria,1MVEF@1224|Proteobacteria,2U90J@28211|Alphaproteobacteria,47F7Y@766|Rickettsiales	766|Rickettsiales	U	Type IV secretory pathway, VirB9 components	trbG	-	-	ko:K03204	ko03070,map03070	M00333	-	-	ko00000,ko00001,ko00002,ko02044	3.A.7	-	-	CagX
http://gbol.life/0.1/Neo_07/contig_1_pilon/gene/681932-683269	254945.Erum7670	1.2e-268	742.0	COG1158@1|root,COG1158@2|Bacteria,1MUCF@1224|Proteobacteria,2TRB4@28211|Alphaproteobacteria,47F27@766|Rickettsiales	766|Rickettsiales	K	Facilitates transcription termination by a mechanism that involves Rho binding to the nascent RNA, activation of Rho's RNA-dependent ATPase activity, and release of the mRNA from the DNA template	rho	-	-	ko:K03628	ko03018,map03018	-	-	-	ko00000,ko00001,ko03019,ko03021	-	-	-	ATP-synt_ab,Rho_N,Rho_RNA_bind
http://gbol.life/0.1/Neo_07/contig_1_pilon/gene/683449-683688	269484.Ecaj_0801	2.9e-24	95.5	COG2214@1|root,COG2214@2|Bacteria,1PUS9@1224|Proteobacteria,2TT35@28211|Alphaproteobacteria,47GI3@766|Rickettsiales	766|Rickettsiales	O	DnaJ molecular chaperone homology domain	-	-	-	-	-	-	-	-	-	-	-	-	DnaJ
http://gbol.life/0.1/Neo_07/contig_1_pilon/gene/683814-685229	254945.Erum1420	4.01e-225	633.0	COG1249@1|root,COG1249@2|Bacteria,1MU2U@1224|Proteobacteria,2TR8H@28211|Alphaproteobacteria,47F0Y@766|Rickettsiales	766|Rickettsiales	C	Dehydrogenase	lpdA-1	-	1.8.1.4	ko:K00382	ko00010,ko00020,ko00260,ko00280,ko00620,ko00630,ko00640,ko01100,ko01110,ko01120,ko01130,ko01200,map00010,map00020,map00260,map00280,map00620,map00630,map00640,map01100,map01110,map01120,map01130,map01200	M00009,M00011,M00036,M00307,M00532	R00209,R01221,R01698,R03815,R07618,R08549	RC00004,RC00022,RC00583,RC02742,RC02833,RC02834	br01601,ko00000,ko00001,ko00002,ko01000,ko04147	-	-	-	Pyr_redox_2,Pyr_redox_dim
http://gbol.life/0.1/Neo_07/contig_1_pilon/gene/691245-692042	234826.AM220	1e-111	330.0	COG1235@1|root,COG1235@2|Bacteria,1MVJH@1224|Proteobacteria,2TQQN@28211|Alphaproteobacteria,47FEF@766|Rickettsiales	766|Rickettsiales	S	Metal-dependent hydrolases of the beta-lactamase superfamily I	phnP	-	3.1.4.55	ko:K06167	ko00440,map00440	-	R10205	RC00296	ko00000,ko00001,ko01000	-	-	-	Lactamase_B_2
http://gbol.life/0.1/Neo_07/contig_1_pilon/gene/693005-693472	1236908.wNo_07400	3.83e-52	170.0	COG0494@1|root,COG0494@2|Bacteria,1RDGJ@1224|Proteobacteria,2U7GI@28211|Alphaproteobacteria,47FC8@766|Rickettsiales	766|Rickettsiales	L	Accelerates the degradation of transcripts by removing pyrophosphate from the 5'-end of triphosphorylated RNA, leading to a more labile monophosphorylated state that can stimulate subsequent ribonuclease cleavage	nudH	-	-	ko:K08311	ko03018,map03018	-	R10816	RC00002	ko00000,ko00001,ko01000,ko03019	-	-	-	NUDIX
http://gbol.life/0.1/Neo_07/contig_1_pilon/gene/694706-695506	205920.ECH_0983	1.65e-117	344.0	COG0174@1|root,COG0174@2|Bacteria,1MU6V@1224|Proteobacteria,2TTPD@28211|Alphaproteobacteria,47FFS@766|Rickettsiales	766|Rickettsiales	E	glutamine synthetase	glnA	-	6.3.1.2	ko:K01915	ko00220,ko00250,ko00630,ko00910,ko01100,ko01120,ko01230,ko02020,ko04217,ko04724,ko04727,map00220,map00250,map00630,map00910,map01100,map01120,map01230,map02020,map04217,map04724,map04727	-	R00253	RC00010,RC02798	ko00000,ko00001,ko01000,ko04147	-	-	-	Gln-synt_C
http://gbol.life/0.1/Neo_07/contig_1_pilon/gene/695520-696620	254945.Erum1490	1.33e-156	451.0	COG0573@1|root,COG0573@2|Bacteria,1MVKP@1224|Proteobacteria,2TQU1@28211|Alphaproteobacteria,47FYG@766|Rickettsiales	766|Rickettsiales	P	probably responsible for the translocation of the substrate across the membrane	pstC	-	-	ko:K02037	ko02010,map02010	M00222	-	-	ko00000,ko00001,ko00002,ko02000	3.A.1.7	-	-	BPD_transp_1
http://gbol.life/0.1/Neo_07/contig_1_pilon/gene/69713-71683	269484.Ecaj_0555	1.56e-285	800.0	COG1530@1|root,COG1530@2|Bacteria,1MV65@1224|Proteobacteria,2TRX2@28211|Alphaproteobacteria,47EZK@766|Rickettsiales	766|Rickettsiales	J	Ribonucleases G and E	rne	-	3.1.26.12	ko:K08300	ko03018,map03018	M00394	-	-	ko00000,ko00001,ko00002,ko01000,ko03009,ko03019	-	-	-	RNase_E_G,S1
http://gbol.life/0.1/Neo_07/contig_1_pilon/gene/697891-700548	254945.Erum1500	0.0	1004.0	COG0013@1|root,COG0013@2|Bacteria,1MU9A@1224|Proteobacteria,2TQV4@28211|Alphaproteobacteria,47EUQ@766|Rickettsiales	766|Rickettsiales	J	Catalyzes the attachment of alanine to tRNA(Ala) in a two-step reaction alanine is first activated by ATP to form Ala- AMP and then transferred to the acceptor end of tRNA(Ala). Also edits incorrectly charged Ser-tRNA(Ala) and Gly-tRNA(Ala) via its editing domain	alaS	-	6.1.1.7	ko:K01872	ko00970,map00970	M00359,M00360	R03038	RC00055,RC00523	ko00000,ko00001,ko00002,ko01000,ko01007,ko03016	-	-	-	DHHA1,tRNA-synt_2c,tRNA_SAD
http://gbol.life/0.1/Neo_07/contig_1_pilon/gene/701446-702324	254945.Erum1510	2.72e-174	490.0	COG0074@1|root,COG0074@2|Bacteria,1MUGA@1224|Proteobacteria,2TQKB@28211|Alphaproteobacteria,47EV4@766|Rickettsiales	766|Rickettsiales	C	Succinyl-CoA synthetase functions in the citric acid cycle (TCA), coupling the hydrolysis of succinyl-CoA to the synthesis of either ATP or GTP and thus represents the only step of substrate-level phosphorylation in the TCA. The alpha subunit of the enzyme binds the substrates coenzyme A and phosphate, while succinate binding and nucleotide specificity is provided by the beta subunit	sucD	-	6.2.1.5	ko:K01902	ko00020,ko00640,ko00660,ko00720,ko01100,ko01110,ko01120,ko01130,ko01200,map00020,map00640,map00660,map00720,map01100,map01110,map01120,map01130,map01200	M00009,M00011,M00173,M00374,M00620	R00405,R02404	RC00004,RC00014	ko00000,ko00001,ko00002,ko01000	-	-	-	CoA_binding,Ligase_CoA
http://gbol.life/0.1/Neo_07/contig_1_pilon/gene/702336-703499	205920.ECH_0979	1.34e-200	564.0	COG0045@1|root,COG0045@2|Bacteria,1MVCE@1224|Proteobacteria,2TRXK@28211|Alphaproteobacteria,47EYN@766|Rickettsiales	766|Rickettsiales	F	Succinyl-CoA synthetase functions in the citric acid cycle (TCA), coupling the hydrolysis of succinyl-CoA to the synthesis of either ATP or GTP and thus represents the only step of substrate-level phosphorylation in the TCA. The beta subunit provides nucleotide specificity of the enzyme and binds the substrate succinate, while the binding sites for coenzyme A and phosphate are found in the alpha …	sucC	GO:0003674,GO:0003824,GO:0004774,GO:0004775,GO:0006082,GO:0006091,GO:0006099,GO:0006101,GO:0008150,GO:0008152,GO:0009060,GO:0009987,GO:0015980,GO:0016874,GO:0016877,GO:0016878,GO:0016999,GO:0017144,GO:0019752,GO:0043436,GO:0044237,GO:0044238,GO:0044281,GO:0045333,GO:0055114,GO:0071704,GO:0072350	6.2.1.5	ko:K01903	ko00020,ko00640,ko00660,ko00720,ko01100,ko01110,ko01120,ko01130,ko01200,map00020,map00640,map00660,map00720,map01100,map01110,map01120,map01130,map01200	M00009,M00011,M00173,M00374,M00620	R00405,R02404	RC00004,RC00014	ko00000,ko00001,ko00002,ko01000	-	-	-	ATP-grasp_2,Ligase_CoA
http://gbol.life/0.1/Neo_07/contig_1_pilon/gene/703558-703881	254945.Erum1530	4.98e-46	150.0	COG0828@1|root,COG0828@2|Bacteria,1MZA1@1224|Proteobacteria,2UC58@28211|Alphaproteobacteria,47FPN@766|Rickettsiales	766|Rickettsiales	J	ribosomal protein S21	rpsU	-	-	ko:K02970	ko03010,map03010	M00178	-	-	br01610,ko00000,ko00001,ko00002,ko03011	-	-	-	Ribosomal_S21
http://gbol.life/0.1/Neo_07/contig_1_pilon/gene/703949-704965	254945.Erum1540	4.91e-156	447.0	COG0226@1|root,COG0226@2|Bacteria,1MUH9@1224|Proteobacteria,2TR1C@28211|Alphaproteobacteria,47FPJ@766|Rickettsiales	766|Rickettsiales	P	PBP superfamily domain	pstS	-	-	ko:K02040	ko02010,ko02020,ko05152,map02010,map02020,map05152	M00222	-	-	ko00000,ko00001,ko00002,ko02000	3.A.1.7	-	-	PBP_like_2
http://gbol.life/0.1/Neo_07/contig_1_pilon/gene/704997-705617	205920.ECH_0976	7.22e-80	244.0	COG1999@1|root,COG1999@2|Bacteria,1RHJ8@1224|Proteobacteria,2U0Q3@28211|Alphaproteobacteria,47FCT@766|Rickettsiales	766|Rickettsiales	S	Major surface protein 5	msp5	-	-	ko:K07152	-	-	-	-	ko00000,ko03029	-	-	-	SCO1-SenC
http://gbol.life/0.1/Neo_07/contig_1_pilon/gene/706128-707147	269484.Ecaj_0152	2.13e-179	507.0	COG2070@1|root,COG2070@2|Bacteria,1MWPC@1224|Proteobacteria,2TQRT@28211|Alphaproteobacteria,47EX3@766|Rickettsiales	766|Rickettsiales	S	Enoyl-(Acyl-carrier-protein) reductase II	fabK	-	1.3.1.9	ko:K02371	ko00061,ko01100,ko01212,map00061,map01100,map01212	M00083	R04429,R04724,R04955,R04958,R04961,R04966,R04969,R07765	RC00052,RC00076	ko00000,ko00001,ko00002,ko01000,ko01004	-	-	-	NMO
http://gbol.life/0.1/Neo_07/contig_1_pilon/gene/707156-707683	574556.ACIS_01055	1.07e-37	135.0	COG3038@1|root,COG3038@2|Bacteria,1MZ7X@1224|Proteobacteria,2UBYU@28211|Alphaproteobacteria,47FMQ@766|Rickettsiales	766|Rickettsiales	C	Cytochrome b561	cybB	-	-	ko:K12262	-	-	-	-	ko00000	-	-	-	Ni_hydr_CYTB
http://gbol.life/0.1/Neo_07/contig_1_pilon/gene/708472-710088	320483.AMF_174	1.18e-252	709.0	COG1178@1|root,COG1178@2|Bacteria,1MWEV@1224|Proteobacteria,2TSTS@28211|Alphaproteobacteria	28211|Alphaproteobacteria	P	ABC-type Fe3 transport system, permease component	sfuB	-	-	ko:K02011	ko02010,map02010	M00190	-	-	ko00000,ko00001,ko00002,ko02000	3.A.1.10	-	-	BPD_transp_1
http://gbol.life/0.1/Neo_07/contig_1_pilon/gene/710855-712375	574556.ACIS_01052	3.44e-217	616.0	COG0845@1|root,COG0845@2|Bacteria,1MUI8@1224|Proteobacteria,2TSP0@28211|Alphaproteobacteria,47EZT@766|Rickettsiales	766|Rickettsiales	M	Secretion protein	aprE	-	-	ko:K02022,ko:K12542	-	M00330	-	-	ko00000,ko00002,ko02000,ko02044	3.A.1.109.4,8.A.1	-	-	Biotin_lipoyl_2,HlyD,HlyD_3
http://gbol.life/0.1/Neo_07/contig_1_pilon/gene/712622-713239	254945.Erum1600	6.55e-73	226.0	COG5590@1|root,COG5590@2|Bacteria,1MW25@1224|Proteobacteria,2U9ST@28211|Alphaproteobacteria,47FK8@766|Rickettsiales	766|Rickettsiales	S	COQ9	-	-	-	ko:K18587	-	-	-	-	ko00000	-	-	-	COQ9
http://gbol.life/0.1/Neo_07/contig_1_pilon/gene/713770-715119	320483.AMF_177	8.72e-139	412.0	COG0771@1|root,COG0771@2|Bacteria,1MVYD@1224|Proteobacteria,2TTE8@28211|Alphaproteobacteria,47F3Z@766|Rickettsiales	766|Rickettsiales	M	Cell wall formation. Catalyzes the addition of glutamate to the nucleotide precursor UDP-N-acetylmuramoyl-L-alanine (UMA)	murD	-	6.3.2.9	ko:K01925	ko00471,ko00550,ko01100,map00471,map00550,map01100	-	R02783	RC00064,RC00141	ko00000,ko00001,ko01000,ko01011	-	-	-	Mur_ligase_C,Mur_ligase_M
http://gbol.life/0.1/Neo_07/contig_1_pilon/gene/716014-717321	234826.AM244	1.54e-73	244.0	COG0823@1|root,COG0823@2|Bacteria,1MV09@1224|Proteobacteria,2TR03@28211|Alphaproteobacteria,47F05@766|Rickettsiales	766|Rickettsiales	U	Involved in the TonB-independent uptake of proteins	tolB	-	-	ko:K03641	-	-	-	-	ko00000,ko02000	2.C.1.2	-	-	PD40,TolB_N
http://gbol.life/0.1/Neo_07/contig_1_pilon/gene/71715-72050	269484.Ecaj_0556	1.64e-38	132.0	COG1006@1|root,COG1006@2|Bacteria,1RGU1@1224|Proteobacteria,2UA1Z@28211|Alphaproteobacteria,47GRH@766|Rickettsiales	766|Rickettsiales	P	NADH-ubiquinone/plastoquinone oxidoreductase chain 4L	-	-	-	ko:K05567	-	-	-	-	ko00000,ko02000	2.A.63.1,2.A.63.2	-	-	Oxidored_q2
http://gbol.life/0.1/Neo_07/contig_1_pilon/gene/717354-718985	391036.EHF_0840	1.32e-271	757.0	COG0595@1|root,COG0595@2|Bacteria,1MUGV@1224|Proteobacteria,2TQTR@28211|Alphaproteobacteria,47EU4@766|Rickettsiales	766|Rickettsiales	S	metallo-beta-lactamase	-	-	-	ko:K12574	ko03018,map03018	-	-	-	ko00000,ko00001,ko01000,ko03019	-	-	-	Lactamase_B,Lactamase_B_2,RMMBL
http://gbol.life/0.1/Neo_07/contig_1_pilon/gene/719662-720942	205920.ECH_0964	4.55e-116	353.0	COG1409@1|root,COG1409@2|Bacteria,1R8W7@1224|Proteobacteria,2U64B@28211|Alphaproteobacteria	28211|Alphaproteobacteria	S	Calcineurin-like phosphoesterase	-	-	-	-	-	-	-	-	-	-	-	-	Metallophos
http://gbol.life/0.1/Neo_07/contig_1_pilon/gene/721060-721434	254945.Erum1630	1.31e-75	226.0	COG0048@1|root,COG0048@2|Bacteria,1RCWY@1224|Proteobacteria,2U70K@28211|Alphaproteobacteria,47FAT@766|Rickettsiales	766|Rickettsiales	J	Interacts with and stabilizes bases of the 16S rRNA that are involved in tRNA selection in the A site and with the mRNA backbone. Located at the interface of the 30S and 50S subunits, it traverses the body of the 30S subunit contacting proteins on the other side and probably holding the rRNA structure together. The combined cluster of proteins S8, S12 and S17 appears to hold together the shoulder…	rpsL	-	-	ko:K02950	ko03010,map03010	M00178,M00179	-	-	br01610,ko00000,ko00001,ko00002,ko03011	-	-	-	Ribosom_S12_S23
http://gbol.life/0.1/Neo_07/contig_1_pilon/gene/721445-721927	254945.Erum1640	3.7e-88	261.0	COG0049@1|root,COG0049@2|Bacteria,1MXC8@1224|Proteobacteria,2TSI8@28211|Alphaproteobacteria,47FAF@766|Rickettsiales	766|Rickettsiales	J	One of the primary rRNA binding proteins, it binds directly to 16S rRNA where it nucleates assembly of the head domain of the 30S subunit. Is located at the subunit interface close to the decoding center, probably blocks exit of the E-site tRNA	rpsG	-	-	ko:K02992	ko03010,map03010	M00178,M00179	-	-	br01610,ko00000,ko00001,ko00002,ko03011	-	-	-	Ribosomal_S7
http://gbol.life/0.1/Neo_07/contig_1_pilon/gene/721948-724023	254945.Erum1650	0.0	1170.0	COG0480@1|root,COG0480@2|Bacteria,1MUCV@1224|Proteobacteria,2TQVI@28211|Alphaproteobacteria,47EWM@766|Rickettsiales	766|Rickettsiales	J	Catalyzes the GTP-dependent ribosomal translocation step during translation elongation. During this step, the ribosome changes from the pre-translocational (PRE) to the post- translocational (POST) state as the newly formed A-site-bound peptidyl-tRNA and P-site-bound deacylated tRNA move to the P and E sites, respectively. Catalyzes the coordinated movement of the two tRNA molecules, the mRNA and…	fusA	-	-	ko:K02355	-	-	-	-	ko00000,ko03012,ko03029	-	-	-	EFG_C,EFG_II,EFG_IV,GTP_EFTU,GTP_EFTU_D2
http://gbol.life/0.1/Neo_07/contig_1_pilon/gene/724026-725210	234826.AM254	3.93e-254	700.0	COG0050@1|root,COG0050@2|Bacteria,1MVC0@1224|Proteobacteria,2TQP8@28211|Alphaproteobacteria,47EUU@766|Rickettsiales	766|Rickettsiales	J	This protein promotes the GTP-dependent binding of aminoacyl-tRNA to the A-site of ribosomes during protein biosynthesis	tuf	-	-	ko:K02358	-	-	-	-	ko00000,ko03012,ko03029,ko04147	-	-	-	GTP_EFTU,GTP_EFTU_D2,GTP_EFTU_D3
http://gbol.life/0.1/Neo_07/contig_1_pilon/gene/72496-72912	254945.Erum5530	2.03e-47	156.0	COG2111@1|root,COG2111@2|Bacteria,1N1CK@1224|Proteobacteria,2UCMV@28211|Alphaproteobacteria,47GDW@766|Rickettsiales	766|Rickettsiales	P	Domain related to MnhB subunit of Na+/H+ antiporter	-	-	-	ko:K05566	-	-	-	-	ko00000,ko02000	2.A.63.1,2.A.63.2	-	-	MnhB
http://gbol.life/0.1/Neo_07/contig_1_pilon/gene/725312-725512	391036.EHF_0833	2e-21	85.5	COG0690@1|root,COG0690@2|Bacteria	2|Bacteria	U	P-P-bond-hydrolysis-driven protein transmembrane transporter activity	secE	GO:0005575,GO:0005618,GO:0005623,GO:0005886,GO:0005887,GO:0008150,GO:0016020,GO:0016021,GO:0030312,GO:0031224,GO:0031226,GO:0040007,GO:0044425,GO:0044459,GO:0044464,GO:0071944	-	ko:K03073	ko02024,ko03060,ko03070,map02024,map03060,map03070	M00335	-	-	ko00000,ko00001,ko00002,ko02044	3.A.5.1,3.A.5.2	-	-	SecE
http://gbol.life/0.1/Neo_07/contig_1_pilon/gene/725502-726059	205920.ECH_0957	2.58e-78	238.0	COG0250@1|root,COG0250@2|Bacteria,1MU14@1224|Proteobacteria,2TRID@28211|Alphaproteobacteria,47F7X@766|Rickettsiales	766|Rickettsiales	K	Participates in transcription elongation, termination and antitermination	nusG	-	-	ko:K02601	-	-	-	-	ko00000,ko03009,ko03021	-	-	-	KOW,NusG
http://gbol.life/0.1/Neo_07/contig_1_pilon/gene/726059-726508	269484.Ecaj_0165	5.13e-71	217.0	COG0080@1|root,COG0080@2|Bacteria,1RA2M@1224|Proteobacteria,2U760@28211|Alphaproteobacteria,47FBQ@766|Rickettsiales	766|Rickettsiales	J	Forms part of the ribosomal stalk which helps the ribosome interact with GTP-bound translation factors	rplK	-	-	ko:K02867	ko03010,map03010	M00178,M00179	-	-	br01610,ko00000,ko00001,ko00002,ko03011	-	-	-	Ribosomal_L11,Ribosomal_L11_N
http://gbol.life/0.1/Neo_07/contig_1_pilon/gene/726525-727175	205920.ECH_0955	3.85e-102	301.0	COG0081@1|root,COG0081@2|Bacteria,1MUE6@1224|Proteobacteria,2TRXP@28211|Alphaproteobacteria,47F5R@766|Rickettsiales	766|Rickettsiales	J	Binds directly to 23S rRNA. The L1 stalk is quite mobile in the ribosome, and is involved in E site tRNA release	rplA	-	-	ko:K02863	ko03010,map03010	M00178,M00179	-	-	br01610,ko00000,ko00001,ko00002,ko03011	-	-	-	Ribosomal_L1
http://gbol.life/0.1/Neo_07/contig_1_pilon/gene/727201-727683	391036.EHF_0829	2.45e-63	198.0	COG0244@1|root,COG0244@2|Bacteria,1RAN5@1224|Proteobacteria,2U592@28211|Alphaproteobacteria,47FI3@766|Rickettsiales	766|Rickettsiales	J	Forms part of the ribosomal stalk, playing a central role in the interaction of the ribosome with GTP-bound translation factors	rplJ	-	-	ko:K02864	ko03010,map03010	M00178,M00179	-	-	br01610,ko00000,ko00001,ko00002,ko03011	-	-	-	Ribosomal_L10
http://gbol.life/0.1/Neo_07/contig_1_pilon/gene/727750-728139	574556.ACIS_01033	4.9e-61	190.0	COG0222@1|root,COG0222@2|Bacteria,1RGU4@1224|Proteobacteria,2U9FX@28211|Alphaproteobacteria,47FGY@766|Rickettsiales	766|Rickettsiales	J	Forms part of the ribosomal stalk which helps the ribosome interact with GTP-bound translation factors. Is thus essential for accurate translation	rplL	-	-	ko:K02935	ko03010,map03010	M00178	-	-	br01610,ko00000,ko00001,ko00002,ko03011	-	-	-	Ribosomal_L12,Ribosomal_L12_N
http://gbol.life/0.1/Neo_07/contig_1_pilon/gene/728188-732315	269484.Ecaj_0169	0.0	2381.0	COG0085@1|root,COG0085@2|Bacteria,1MUC4@1224|Proteobacteria	1224|Proteobacteria	K	DNA-dependent RNA polymerase catalyzes the transcription of DNA into RNA using the four ribonucleoside triphosphates as substrates	rpoB	GO:0000428,GO:0003674,GO:0003824,GO:0003899,GO:0005575,GO:0005622,GO:0005623,GO:0005737,GO:0005829,GO:0006139,GO:0006351,GO:0006725,GO:0006807,GO:0008150,GO:0008152,GO:0009058,GO:0009059,GO:0009987,GO:0010467,GO:0016070,GO:0016740,GO:0016772,GO:0016779,GO:0018130,GO:0019438,GO:0030880,GO:0032774,GO:0032991,GO:0034062,GO:0034641,GO:0034645,GO:0034654,GO:0043170,GO:0044237,GO:0044238,GO:0044249,GO:…	2.7.7.6	ko:K03043	ko00230,ko00240,ko01100,ko03020,map00230,map00240,map01100,map03020	M00183	R00435,R00441,R00442,R00443	RC02795	br01611,ko00000,ko00001,ko00002,ko01000,ko03021,ko03400	-	-	-	RNA_pol_Rpb2_1,RNA_pol_Rpb2_2,RNA_pol_Rpb2_3,RNA_pol_Rpb2_45,RNA_pol_Rpb2_6,RNA_pol_Rpb2_7
http://gbol.life/0.1/Neo_07/contig_1_pilon/gene/72905-73456	254945.Erum5540	9.79e-52	171.0	COG2111@1|root,COG2111@2|Bacteria,1N1CK@1224|Proteobacteria,2U7UT@28211|Alphaproteobacteria,47GS2@766|Rickettsiales	766|Rickettsiales	P	Domain of unknown function (DUF4040)	-	-	-	ko:K05566	-	-	-	-	ko00000,ko02000	2.A.63.1,2.A.63.2	-	-	DUF4040
http://gbol.life/0.1/Neo_07/contig_1_pilon/gene/732364-736581	269484.Ecaj_0170	0.0	2477.0	COG0086@1|root,COG0086@2|Bacteria,1MU3M@1224|Proteobacteria,2TRHV@28211|Alphaproteobacteria,47ETY@766|Rickettsiales	766|Rickettsiales	K	DNA-dependent RNA polymerase catalyzes the transcription of DNA into RNA using the four ribonucleoside triphosphates as substrates	rpoC	-	2.7.7.6	ko:K03046,ko:K13797	ko00230,ko00240,ko01100,ko03020,map00230,map00240,map01100,map03020	M00183	R00435,R00441,R00442,R00443	RC02795	br01611,ko00000,ko00001,ko00002,ko01000,ko03021,ko03400	-	-	-	RNA_pol_Rpb1_1,RNA_pol_Rpb1_2,RNA_pol_Rpb1_3,RNA_pol_Rpb1_4,RNA_pol_Rpb1_5,RNA_pol_Rpb2_1,RNA_pol_Rpb2_2,RNA_pol_Rpb2_3,RNA_pol_Rpb2_45,RNA_pol_Rpb2_6,RNA_pol_Rpb2_7
http://gbol.life/0.1/Neo_07/contig_1_pilon/gene/73466-73759	254945.Erum5550	1.41e-26	100.0	COG1320@1|root,COG1320@2|Bacteria,1N75I@1224|Proteobacteria,2UETR@28211|Alphaproteobacteria	28211|Alphaproteobacteria	P	monovalent cation proton antiporter, MnhG PhaG subunit	-	-	-	ko:K05571	-	-	-	-	ko00000,ko02000	2.A.63.1,2.A.63.2	-	-	PhaG_MnhG_YufB
http://gbol.life/0.1/Neo_07/contig_1_pilon/gene/736884-737507	205920.ECH_0946	4.32e-87	262.0	COG0164@1|root,COG0164@2|Bacteria,1RA65@1224|Proteobacteria,2U73X@28211|Alphaproteobacteria,47FCU@766|Rickettsiales	766|Rickettsiales	J	Endonuclease that specifically degrades the RNA of RNA- DNA hybrids	rnhB	-	3.1.26.4	ko:K03470	ko03030,map03030	-	-	-	ko00000,ko00001,ko01000,ko03032	-	-	-	RNase_HII
http://gbol.life/0.1/Neo_07/contig_1_pilon/gene/73769-74020	205920.ECH_0466	1.52e-20	85.1	COG2212@1|root,COG2212@2|Bacteria,1N2PU@1224|Proteobacteria	1224|Proteobacteria	P	Pfam Multiple resistance and pH regulation protein F	-	-	-	ko:K05570	-	-	-	-	ko00000,ko02000	2.A.63.1,2.A.63.2	-	-	MrpF_PhaF
http://gbol.life/0.1/Neo_07/contig_1_pilon/gene/7396-7764	212042.APH_0381	1.27e-52	176.0	COG0505@1|root,COG0505@2|Bacteria,1MUB9@1224|Proteobacteria,2TR3W@28211|Alphaproteobacteria	28211|Alphaproteobacteria	F	Belongs to the CarA family	carA	GO:0000050,GO:0005575,GO:0005622,GO:0005623,GO:0005737,GO:0005951,GO:0006082,GO:0006520,GO:0006525,GO:0006526,GO:0006807,GO:0008150,GO:0008152,GO:0008652,GO:0009058,GO:0009064,GO:0009084,GO:0009987,GO:0016053,GO:0019627,GO:0019752,GO:0032991,GO:0034641,GO:0043436,GO:0043603,GO:0043604,GO:0044237,GO:0044238,GO:0044249,GO:0044271,GO:0044281,GO:0044283,GO:0044424,GO:0044444,GO:0044464,GO:0046394,GO:…	6.3.5.5	ko:K01956	ko00240,ko00250,ko01100,map00240,map00250,map01100	M00051	R00256,R00575,R01395,R10948,R10949	RC00002,RC00010,RC00043,RC02750,RC02798,RC03314	ko00000,ko00001,ko00002,ko01000	-	-	-	CPSase_sm_chain,GATase
http://gbol.life/0.1/Neo_07/contig_1_pilon/gene/742264-742824	269484.Ecaj_0172	2.17e-39	138.0	COG1238@1|root,COG1238@2|Bacteria	2|Bacteria	I	metal cluster binding	yqaA	GO:0005575,GO:0005623,GO:0005886,GO:0016020,GO:0044464,GO:0071944	-	-	-	-	-	-	-	-	-	-	SNARE_assoc
http://gbol.life/0.1/Neo_07/contig_1_pilon/gene/743019-744233	320483.AMF_199	5.3e-165	474.0	COG0156@1|root,COG0156@2|Bacteria,1MVVH@1224|Proteobacteria,2TTAK@28211|Alphaproteobacteria,47G2F@766|Rickettsiales	766|Rickettsiales	E	Aminotransferase class I and II	bioF	-	2.3.1.47	ko:K00652	ko00780,ko01100,map00780,map01100	M00123,M00573,M00577	R03210,R10124	RC00004,RC00039,RC02725	ko00000,ko00001,ko00002,ko01000,ko01007	-	-	-	Aminotran_1_2
http://gbol.life/0.1/Neo_07/contig_1_pilon/gene/74552-76567	391036.EHF_0407	0.0	961.0	COG0021@1|root,COG0021@2|Bacteria,1MUEY@1224|Proteobacteria,2TQUX@28211|Alphaproteobacteria,47EWH@766|Rickettsiales	766|Rickettsiales	G	Catalyzes the transfer of a two-carbon ketol group from a ketose donor to an aldose acceptor, via a covalent intermediate with the cofactor thiamine pyrophosphate	tkt	-	2.2.1.1	ko:K00615	ko00030,ko00710,ko01051,ko01100,ko01110,ko01120,ko01130,ko01200,ko01230,map00030,map00710,map01051,map01100,map01110,map01120,map01130,map01200,map01230	M00004,M00007,M00165,M00167	R01067,R01641,R01830,R06590	RC00032,RC00226,RC00571,RC01560	ko00000,ko00001,ko00002,ko01000	-	-	-	Transket_pyr,Transketolase_C,Transketolase_N
http://gbol.life/0.1/Neo_07/contig_1_pilon/gene/745734-746243	254945.Erum1780	4.65e-31	117.0	COG1863@1|root,COG1863@2|Bacteria,1PDJ3@1224|Proteobacteria,2UDVY@28211|Alphaproteobacteria,47FT1@766|Rickettsiales	766|Rickettsiales	P	Na H antiporter	mnhE	-	-	ko:K05569	-	-	-	-	ko00000,ko02000	2.A.63.1,2.A.63.2	-	-	MNHE
http://gbol.life/0.1/Neo_07/contig_1_pilon/gene/746367-747140	205920.ECH_0941	3.87e-75	236.0	COG1521@1|root,COG1521@2|Bacteria,1MUYA@1224|Proteobacteria,2TS5A@28211|Alphaproteobacteria,47FFX@766|Rickettsiales	766|Rickettsiales	F	Catalyzes the phosphorylation of pantothenate (Pan), the first step in CoA biosynthesis	coaX	-	2.7.1.33	ko:K03525	ko00770,ko01100,map00770,map01100	M00120	R02971,R03018,R04391	RC00002,RC00017	ko00000,ko00001,ko00002,ko01000	-	-	-	Pan_kinase
http://gbol.life/0.1/Neo_07/contig_1_pilon/gene/747137-748180	391036.EHF_0816	8.99e-149	430.0	COG0167@1|root,COG0167@2|Bacteria,1MU7C@1224|Proteobacteria,2TRF8@28211|Alphaproteobacteria	28211|Alphaproteobacteria	F	Catalyzes the conversion of dihydroorotate to orotate with quinone as electron acceptor	pyrD	-	1.3.5.2	ko:K00254	ko00240,ko01100,map00240,map01100	M00051	R01868	RC00051	ko00000,ko00001,ko00002,ko01000	-	-	-	DHO_dh
http://gbol.life/0.1/Neo_07/contig_1_pilon/gene/748439-749041	574556.ACIS_01017	6.47e-98	289.0	COG0242@1|root,COG0242@2|Bacteria	2|Bacteria	J	peptide deformylase activity	def	-	3.5.1.88	ko:K01462	-	-	-	-	ko00000,ko01000	-	-	-	Pep_deformylase
http://gbol.life/0.1/Neo_07/contig_1_pilon/gene/749253-750647	254945.Erum1830	6.58e-237	662.0	COG0165@1|root,COG0165@2|Bacteria,1MUTU@1224|Proteobacteria,2TR4H@28211|Alphaproteobacteria,47FYA@766|Rickettsiales	766|Rickettsiales	E	Lyase	argH	-	4.3.2.1	ko:K01755	ko00220,ko00250,ko01100,ko01110,ko01130,ko01230,map00220,map00250,map01100,map01110,map01130,map01230	M00029,M00844,M00845	R01086	RC00445,RC00447	ko00000,ko00001,ko00002,ko01000,ko04147	-	-	-	Lyase_1
http://gbol.life/0.1/Neo_07/contig_1_pilon/gene/750736-751365	391036.EHF_0813	2.4e-76	235.0	COG0400@1|root,COG0400@2|Bacteria,1RA02@1224|Proteobacteria,2TTWP@28211|Alphaproteobacteria,47FDW@766|Rickettsiales	766|Rickettsiales	S	Phospholipase/Carboxylesterase	-	-	-	ko:K06999	-	-	-	-	ko00000	-	-	-	Abhydrolase_2
http://gbol.life/0.1/Neo_07/contig_1_pilon/gene/751731-752693	391036.EHF_0812	2.94e-94	289.0	COG3621@1|root,COG3621@2|Bacteria,1RDY7@1224|Proteobacteria,2VGM5@28211|Alphaproteobacteria,47EUB@766|Rickettsiales	766|Rickettsiales	S	Patatin-like phospholipase	-	-	-	ko:K06900	-	-	-	-	ko00000	-	-	-	Patatin
http://gbol.life/0.1/Neo_07/contig_1_pilon/gene/753088-753678	254945.Erum1850	5.12e-89	266.0	COG0259@1|root,COG0259@2|Bacteria,1NZUU@1224|Proteobacteria,2TT1U@28211|Alphaproteobacteria,47FEZ@766|Rickettsiales	766|Rickettsiales	H	Catalyzes the oxidation of either pyridoxine 5'- phosphate (PNP) or pyridoxamine 5'-phosphate (PMP) into pyridoxal 5'-phosphate (PLP)	pdxH	-	1.4.3.5	ko:K00275	ko00750,ko01100,ko01120,map00750,map01100,map01120	M00124	R00277,R00278,R01710,R01711	RC00048,RC00116	ko00000,ko00001,ko00002,ko01000	-	-	-	PNP_phzG_C,Putative_PNPOx
http://gbol.life/0.1/Neo_07/contig_1_pilon/gene/753786-755183	234826.AM282	3.04e-163	476.0	COG0769@1|root,COG0769@2|Bacteria,1MU6P@1224|Proteobacteria,2TVXI@28211|Alphaproteobacteria,47ESZ@766|Rickettsiales	766|Rickettsiales	M	Catalyzes the addition of meso-diaminopimelic acid to the nucleotide precursor UDP-N-acetylmuramoyl-L-alanyl-D-glutamate (UMAG) in the biosynthesis of bacterial cell-wall peptidoglycan	murE	-	6.3.2.13	ko:K01928	ko00300,ko00550,map00300,map00550	-	R02788	RC00064,RC00090	ko00000,ko00001,ko01000,ko01011	-	-	-	Mur_ligase,Mur_ligase_C,Mur_ligase_M
http://gbol.life/0.1/Neo_07/contig_1_pilon/gene/755385-756533	100901.wOo_08860	1.33e-137	405.0	COG0626@1|root,COG0626@2|Bacteria,1MU9E@1224|Proteobacteria,2TS8Z@28211|Alphaproteobacteria	28211|Alphaproteobacteria	E	cystathionine	metC	-	4.4.1.8	ko:K01760	ko00270,ko00450,ko01100,ko01110,ko01230,map00270,map00450,map01100,map01110,map01230	M00017	R00782,R01286,R02408,R04941	RC00056,RC00069,RC00382,RC00488,RC00710,RC01245,RC02303	ko00000,ko00001,ko00002,ko01000	-	-	-	Cys_Met_Meta_PP
http://gbol.life/0.1/Neo_07/contig_1_pilon/gene/756790-757089	205920.ECH_0930	1.33e-24	95.9	COG0271@1|root,COG0271@2|Bacteria	2|Bacteria	T	Belongs to the BolA IbaG family	bolA	-	-	ko:K05527,ko:K09780	-	-	-	-	ko00000,ko03000	-	-	-	BolA
http://gbol.life/0.1/Neo_07/contig_1_pilon/gene/758130-761489	391036.EHF_0807	0.0	1567.0	COG0587@1|root,COG0587@2|Bacteria,1MUIF@1224|Proteobacteria,2TSCN@28211|Alphaproteobacteria,47EWP@766|Rickettsiales	766|Rickettsiales	L	DNA polymerase III is a complex, multichain enzyme responsible for most of the replicative synthesis in bacteria. This DNA polymerase also exhibits 3' to 5' exonuclease activity. The alpha chain is the DNA polymerase (By similarity)	dnaE	-	2.7.7.7	ko:K02337	ko00230,ko00240,ko01100,ko03030,ko03430,ko03440,map00230,map00240,map01100,map03030,map03430,map03440	M00260	R00375,R00376,R00377,R00378	RC02795	ko00000,ko00001,ko00002,ko01000,ko03032,ko03400	-	-	-	DNA_pol3_alpha,HHH_6,PHP,tRNA_anti-codon
http://gbol.life/0.1/Neo_07/contig_1_pilon/gene/761947-763272	269484.Ecaj_0188	1.37e-76	252.0	COG0128@1|root,COG0128@2|Bacteria,1MWMK@1224|Proteobacteria,2TR6W@28211|Alphaproteobacteria,47FI7@766|Rickettsiales	766|Rickettsiales	E	3-phosphoshikimate 1-carboxyvinyltransferase	aroA	-	2.5.1.19	ko:K00800	ko00400,ko01100,ko01110,ko01130,ko01230,map00400,map01100,map01110,map01130,map01230	M00022	R03460	RC00350	ko00000,ko00001,ko00002,ko01000	-	-	-	EPSP_synthase
http://gbol.life/0.1/Neo_07/contig_1_pilon/gene/763975-764097	1123399.AQVE01000030_gene1358	1.37e-13	63.9	2EG09@1|root,339SB@2|Bacteria,1NJCW@1224|Proteobacteria,1SH7A@1236|Gammaproteobacteria	1236|Gammaproteobacteria	-	-	-	-	-	-	-	-	-	-	-	-	-	-	-
http://gbol.life/0.1/Neo_07/contig_1_pilon/gene/765180-765554	234826.AM290	1.03e-21	90.5	COG2009@1|root,COG2009@2|Bacteria,1N02N@1224|Proteobacteria,2UC47@28211|Alphaproteobacteria,47FMW@766|Rickettsiales	766|Rickettsiales	C	Succinate dehydrogenase, cytochrome b556 subunit	sdhC	GO:0005575,GO:0005623,GO:0005886,GO:0016020,GO:0044464,GO:0071944	-	ko:K00241	ko00020,ko00190,ko00650,ko00720,ko01100,ko01110,ko01120,ko01130,ko01200,map00020,map00190,map00650,map00720,map01100,map01110,map01120,map01130,map01200	M00009,M00011,M00149,M00173,M00374,M00376	R02164	RC00045	ko00000,ko00001,ko00002	-	-	-	Sdh_cyt
http://gbol.life/0.1/Neo_07/contig_1_pilon/gene/76577-78043	391036.EHF_0406	3.06e-161	473.0	COG2317@1|root,COG2317@2|Bacteria,1MW7T@1224|Proteobacteria,2TSMY@28211|Alphaproteobacteria,47F03@766|Rickettsiales	766|Rickettsiales	E	Broad specificity carboxypetidase that releases amino acids sequentially from the C-terminus, including neutral, aromatic, polar and basic residues	-	-	3.4.17.19	ko:K01299	-	-	-	-	ko00000,ko01000,ko01002	-	-	-	Peptidase_M32
http://gbol.life/0.1/Neo_07/contig_1_pilon/gene/768162-768962	391036.EHF_0800	2.49e-108	321.0	COG0351@1|root,COG0351@2|Bacteria,1MU9J@1224|Proteobacteria,2TUKR@28211|Alphaproteobacteria,47G75@766|Rickettsiales	766|Rickettsiales	H	Phosphomethylpyrimidine kinase	thiD	-	2.7.1.49,2.7.4.7	ko:K00941	ko00730,ko01100,map00730,map01100	M00127	R03471,R04509	RC00002,RC00017	ko00000,ko00001,ko00002,ko01000	-	-	-	Phos_pyr_kin
http://gbol.life/0.1/Neo_07/contig_1_pilon/gene/768955-769608	269484.Ecaj_0193	6.14e-94	280.0	COG0593@1|root,COG0593@2|Bacteria,1N4PG@1224|Proteobacteria,2U96K@28211|Alphaproteobacteria,47FMR@766|Rickettsiales	766|Rickettsiales	L	Belongs to the DnaA family	-	-	-	-	-	-	-	-	-	-	-	-	Bac_DnaA
http://gbol.life/0.1/Neo_07/contig_1_pilon/gene/769608-770705	254945.Erum1930	3.88e-121	361.0	COG0628@1|root,COG0628@2|Bacteria,1MW0B@1224|Proteobacteria,2TRD3@28211|Alphaproteobacteria,47FAK@766|Rickettsiales	766|Rickettsiales	S	Permease	perM	-	-	ko:K03548	-	-	-	-	ko00000,ko02000	2.A.86.1	-	-	AI-2E_transport
http://gbol.life/0.1/Neo_07/contig_1_pilon/gene/771501-772115	254945.Erum1940	2.53e-116	336.0	COG0522@1|root,COG0522@2|Bacteria,1MW0U@1224|Proteobacteria,2TRQH@28211|Alphaproteobacteria,47F8N@766|Rickettsiales	766|Rickettsiales	J	One of the primary rRNA binding proteins, it binds directly to 16S rRNA where it nucleates assembly of the body of the 30S subunit	rpsD	-	-	ko:K02986	ko03010,map03010	M00178,M00179	-	-	br01610,ko00000,ko00001,ko00002,ko03011	-	-	-	Ribosomal_S4,S4
http://gbol.life/0.1/Neo_07/contig_1_pilon/gene/772304-772504	205920.ECH_0908	2.92e-21	85.1	COG2975@1|root,COG2975@2|Bacteria	2|Bacteria	S	iron-sulfur cluster assembly	iscX	GO:0003674,GO:0004857,GO:0005488,GO:0005506,GO:0005575,GO:0005622,GO:0005623,GO:0005737,GO:0005829,GO:0006790,GO:0008150,GO:0008152,GO:0008198,GO:0009987,GO:0016043,GO:0016226,GO:0022607,GO:0030234,GO:0031163,GO:0043086,GO:0043167,GO:0043169,GO:0044085,GO:0044092,GO:0044237,GO:0044424,GO:0044444,GO:0044464,GO:0046872,GO:0046914,GO:0050790,GO:0051186,GO:0065007,GO:0065009,GO:0071840,GO:0098772	-	-	-	-	-	-	-	-	-	-	Fe-S_assembly
http://gbol.life/0.1/Neo_07/contig_1_pilon/gene/772560-773708	254945.Erum1960	6.56e-144	420.0	COG0642@1|root,COG2205@2|Bacteria,1MVY8@1224|Proteobacteria,2TS5B@28211|Alphaproteobacteria,47FH8@766|Rickettsiales	766|Rickettsiales	T	Histidine kinase	-	-	-	-	-	-	-	-	-	-	-	-	HATPase_c,HisKA,PAS_7
http://gbol.life/0.1/Neo_07/contig_1_pilon/gene/773747-774517	391036.EHF_0793	7.86e-91	276.0	COG0454@1|root,COG0456@2|Bacteria,1NGUX@1224|Proteobacteria	1224|Proteobacteria	K	Acetyltransferase (GNAT) family	-	-	-	-	-	-	-	-	-	-	-	-	Acetyltransf_1,Acetyltransf_10,Acetyltransf_6
http://gbol.life/0.1/Neo_07/contig_1_pilon/gene/774521-775027	391036.EHF_0792	6.56e-42	144.0	COG1267@1|root,COG1267@2|Bacteria,1MZJA@1224|Proteobacteria,2UGK6@28211|Alphaproteobacteria,47FKW@766|Rickettsiales	766|Rickettsiales	I	Lipid phosphatase which dephosphorylates phosphatidylglycerophosphate (PGP) to phosphatidylglycerol (PG)	pgpA	-	3.1.3.27	ko:K01095	ko00564,ko01100,map00564,map01100	-	R02029	RC00017	ko00000,ko00001,ko01000	-	-	-	PgpA
http://gbol.life/0.1/Neo_07/contig_1_pilon/gene/776667-777995	269484.Ecaj_0201	4.03e-142	420.0	COG0544@1|root,COG0544@2|Bacteria,1MUJP@1224|Proteobacteria,2TS8W@28211|Alphaproteobacteria,47F6I@766|Rickettsiales	766|Rickettsiales	D	Involved in protein export. Acts as a chaperone by maintaining the newly synthesized protein in an open conformation. Functions as a peptidyl-prolyl cis-trans isomerase	tig	GO:0005575,GO:0005622,GO:0005623,GO:0005737,GO:0044424,GO:0044464	-	ko:K03545	-	-	-	-	ko00000	-	-	-	FKBP_C,Trigger_C,Trigger_N
http://gbol.life/0.1/Neo_07/contig_1_pilon/gene/778060-778668	391036.EHF_0788	2.19e-118	341.0	COG0740@1|root,COG0740@2|Bacteria,1MV46@1224|Proteobacteria,2TR5M@28211|Alphaproteobacteria,47F4C@766|Rickettsiales	766|Rickettsiales	O	Cleaves peptides in various proteins in a process that requires ATP hydrolysis. Has a chymotrypsin-like activity. Plays a major role in the degradation of misfolded proteins	clpP	-	3.4.21.92	ko:K01358	ko04112,ko04212,map04112,map04212	-	-	-	ko00000,ko00001,ko01000,ko01002	-	-	-	CLP_protease
http://gbol.life/0.1/Neo_07/contig_1_pilon/gene/778679-779896	234826.AM310	1.98e-239	664.0	COG1219@1|root,COG1219@2|Bacteria,1MVQK@1224|Proteobacteria,2TS3R@28211|Alphaproteobacteria,47F36@766|Rickettsiales	766|Rickettsiales	O	ATP-dependent specificity component of the Clp protease. It directs the protease to specific substrates. Can perform chaperone functions in the absence of ClpP	clpX	-	-	ko:K03544	ko04112,map04112	-	-	-	ko00000,ko00001,ko03110	-	-	-	AAA_2,ClpB_D2-small,zf-C4_ClpX
http://gbol.life/0.1/Neo_07/contig_1_pilon/gene/779911-782322	205920.ECH_0899	0.0	1188.0	COG0466@1|root,COG0466@2|Bacteria,1MUV2@1224|Proteobacteria,2TR4E@28211|Alphaproteobacteria,47EV7@766|Rickettsiales	766|Rickettsiales	O	ATP-dependent serine protease that mediates the selective degradation of mutant and abnormal proteins as well as certain short-lived regulatory proteins. Required for cellular homeostasis and for survival from DNA damage and developmental changes induced by stress. Degrades polypeptides processively to yield small peptide fragments that are 5 to 10 amino acids long. Binds to DNA in a double-stran…	lon	-	3.4.21.53	ko:K01338	ko04112,map04112	-	-	-	ko00000,ko00001,ko01000,ko01002	-	-	-	AAA,LON_substr_bdg,Lon_C
http://gbol.life/0.1/Neo_07/contig_1_pilon/gene/783060-783962	234826.AM313	1.46e-116	344.0	COG0223@1|root,COG0223@2|Bacteria,1MU4Q@1224|Proteobacteria,2TSWX@28211|Alphaproteobacteria,47F1P@766|Rickettsiales	766|Rickettsiales	J	Attaches a formyl group to the free amino group of methionyl-tRNA(fMet). The formyl group appears to play a dual role in the initiator identity of N-formylmethionyl-tRNA by promoting its recognition by IF2 and preventing the misappropriation of this tRNA by the elongation apparatus	fmt	-	2.1.2.9	ko:K00604	ko00670,ko00970,map00670,map00970	-	R03940	RC00026,RC00165	ko00000,ko00001,ko01000	-	-	-	Formyl_trans_C,Formyl_trans_N
http://gbol.life/0.1/Neo_07/contig_1_pilon/gene/784174-785007	254945.Erum2040	1.79e-128	372.0	COG1054@1|root,COG1054@2|Bacteria,1MUFV@1224|Proteobacteria,2TUB5@28211|Alphaproteobacteria	28211|Alphaproteobacteria	S	Belongs to the UPF0176 family	yceA	-	-	ko:K07146	-	-	-	-	ko00000	-	-	-	Rhodanese
http://gbol.life/0.1/Neo_07/contig_1_pilon/gene/785500-786312	320483.AMF_235	1.17e-140	403.0	COG1806@1|root,COG1806@2|Bacteria,1MUHU@1224|Proteobacteria,2TT66@28211|Alphaproteobacteria,47G24@766|Rickettsiales	766|Rickettsiales	F	Bifunctional serine threonine kinase and phosphorylase involved in the regulation of the pyruvate, phosphate dikinase (PPDK) by catalyzing its phosphorylation dephosphorylation	-	-	2.7.11.33,2.7.4.28	ko:K09773	-	-	-	-	ko00000,ko01000	-	-	-	Kinase-PPPase
http://gbol.life/0.1/Neo_07/contig_1_pilon/gene/786898-787899	254945.Erum2060	1.02e-91	284.0	COG0352@1|root,COG0352@2|Bacteria,1RDSU@1224|Proteobacteria,2TSXT@28211|Alphaproteobacteria,47GGT@766|Rickettsiales	766|Rickettsiales	H	Condenses 4-methyl-5-(beta-hydroxyethyl)thiazole monophosphate (THZ-P) and 2-methyl-4-amino-5-hydroxymethyl pyrimidine pyrophosphate (HMP-PP) to form thiamine monophosphate (TMP)	thiE	-	2.5.1.3	ko:K00788	ko00730,ko01100,map00730,map01100	M00127	R03223,R10712	RC00224,RC03255,RC03397	ko00000,ko00001,ko00002,ko01000	-	-	-	TMP-TENI
http://gbol.life/0.1/Neo_07/contig_1_pilon/gene/78729-79211	254945.Erum5620	1.89e-48	162.0	COG2885@1|root,COG2885@2|Bacteria,1MZTV@1224|Proteobacteria,2U758@28211|Alphaproteobacteria,47FHB@766|Rickettsiales	766|Rickettsiales	M	Belongs to the ompA family	pal	-	-	ko:K03640	-	-	-	-	ko00000,ko02000	2.C.1.2	-	-	OmpA
http://gbol.life/0.1/Neo_07/contig_1_pilon/gene/788707-789996	391036.EHF_0778	1.18e-201	570.0	COG4536@1|root,COG4536@2|Bacteria,1NZ99@1224|Proteobacteria,2TVZH@28211|Alphaproteobacteria,47F0Z@766|Rickettsiales	766|Rickettsiales	P	domain protein	corB	-	-	-	-	-	-	-	-	-	-	-	CBS,CorC_HlyC,DUF21
http://gbol.life/0.1/Neo_07/contig_1_pilon/gene/790130-790408	254945.Erum2080	5.17e-36	124.0	COG0762@1|root,COG0762@2|Bacteria,1Q76I@1224|Proteobacteria,2VDAZ@28211|Alphaproteobacteria,47FU9@766|Rickettsiales	766|Rickettsiales	S	YGGT family	-	-	-	ko:K02221	-	-	-	-	ko00000,ko02044	-	-	-	YGGT
http://gbol.life/0.1/Neo_07/contig_1_pilon/gene/790415-792520	205920.ECH_0890	4.17e-273	778.0	COG1674@1|root,COG1674@2|Bacteria,1MVPI@1224|Proteobacteria,2TR48@28211|Alphaproteobacteria,47EW9@766|Rickettsiales	766|Rickettsiales	D	Essential cell division protein that coordinates cell division and chromosome segregation. The N-terminus is involved in assembly of the cell-division machinery. The C-terminus functions as a DNA motor that moves dsDNA in an ATP-dependent manner towards the dif recombination site, which is located within the replication terminus region. Translocation stops specifically at Xer-dif sites, where Fts…	ftsK	-	-	ko:K03466	-	-	-	-	ko00000,ko03036	3.A.12	-	-	FtsK_4TM,FtsK_SpoIIIE,Ftsk_gamma
http://gbol.life/0.1/Neo_07/contig_1_pilon/gene/796274-797455	269484.Ecaj_0214	1.39e-174	499.0	COG4992@1|root,COG4992@2|Bacteria,1MV3C@1224|Proteobacteria,2TSGT@28211|Alphaproteobacteria,47F7A@766|Rickettsiales	766|Rickettsiales	E	Belongs to the class-III pyridoxal-phosphate-dependent aminotransferase family	argD	-	2.6.1.11,2.6.1.13,2.6.1.17	ko:K00819,ko:K00821	ko00220,ko00300,ko00330,ko01100,ko01110,ko01120,ko01130,ko01210,ko01230,map00220,map00300,map00330,map01100,map01110,map01120,map01130,map01210,map01230	M00016,M00028,M00845	R00667,R02283,R04475	RC00006,RC00062	ko00000,ko00001,ko00002,ko01000,ko01007	-	-	-	Aminotran_3
http://gbol.life/0.1/Neo_07/contig_1_pilon/gene/797620-798147	1236908.wNo_08580	1.98e-16	83.6	2DRPA@1|root,33CGB@2|Bacteria,1NNBE@1224|Proteobacteria	1224|Proteobacteria	-	-	-	-	-	-	-	-	-	-	-	-	-	-	-
http://gbol.life/0.1/Neo_07/contig_1_pilon/gene/79809-81101	205920.ECH_0461	4e-219	615.0	COG0104@1|root,COG0104@2|Bacteria,1MU5B@1224|Proteobacteria,2TRKY@28211|Alphaproteobacteria,47FGX@766|Rickettsiales	766|Rickettsiales	F	Plays an important role in the de novo pathway of purine nucleotide biosynthesis. Catalyzes the first committed step in the biosynthesis of AMP from IMP	purA	-	6.3.4.4	ko:K01939	ko00230,ko00250,ko01100,map00230,map00250,map01100	M00049	R01135	RC00458,RC00459	ko00000,ko00001,ko00002,ko01000	-	-	-	Adenylsucc_synt
http://gbol.life/0.1/Neo_07/contig_1_pilon/gene/798576-799976	205920.ECH_0885	3.31e-182	524.0	COG0642@1|root,COG2205@2|Bacteria,1NRP8@1224|Proteobacteria,2TRHH@28211|Alphaproteobacteria,47GSR@766|Rickettsiales	766|Rickettsiales	T	Histidine kinase	pleC	-	2.7.13.3	ko:K07716	ko02020,ko04112,map02020,map04112	M00511	-	-	ko00000,ko00001,ko00002,ko01000,ko01001,ko02022	-	-	-	HATPase_c,HisKA
http://gbol.life/0.1/Neo_07/contig_1_pilon/gene/800434-801336	234826.AM328	5.42e-36	137.0	2DPWJ@1|root,333PH@2|Bacteria,1QWJ2@1224|Proteobacteria,2TWYT@28211|Alphaproteobacteria,47FPC@766|Rickettsiales	766|Rickettsiales	-	-	-	-	-	-	-	-	-	-	-	-	-	-	-
http://gbol.life/0.1/Neo_07/contig_1_pilon/gene/801348-801752	574556.ACIS_00970	4.61e-37	130.0	COG0848@1|root,COG0848@2|Bacteria,1MZ6M@1224|Proteobacteria,2UA46@28211|Alphaproteobacteria,47FDJ@766|Rickettsiales	766|Rickettsiales	U	COG0848 Biopolymer transport protein	tolR	-	-	ko:K03560	-	-	-	-	ko00000,ko02000	1.A.30.2.2	-	-	ExbD
http://gbol.life/0.1/Neo_07/contig_1_pilon/gene/801763-802440	574556.ACIS_00969	1.67e-45	158.0	COG0811@1|root,COG0811@2|Bacteria,1NCWW@1224|Proteobacteria,2TQXQ@28211|Alphaproteobacteria,47F8S@766|Rickettsiales	766|Rickettsiales	U	Biopolymer transport	tolQ	-	-	ko:K03562	ko01120,map01120	-	-	-	ko00000,ko02000	1.A.30.2.2	-	-	MotA_ExbB
http://gbol.life/0.1/Neo_07/contig_1_pilon/gene/802503-804485	205920.ECH_0884	1.46e-244	698.0	COG0323@1|root,COG0323@2|Bacteria,1MV61@1224|Proteobacteria,2TR2M@28211|Alphaproteobacteria,47F25@766|Rickettsiales	766|Rickettsiales	L	This protein is involved in the repair of mismatches in DNA. It is required for dam-dependent methyl-directed DNA mismatch repair. May act as a molecular matchmaker , a protein that promotes the formation of a stable complex between two or more DNA-binding proteins in an ATP-dependent manner without itself being part of a final effector complex	mutL	-	-	ko:K03572	ko03430,map03430	-	-	-	ko00000,ko00001,ko03400	-	-	-	DNA_mis_repair,HATPase_c_3,MutL_C
http://gbol.life/0.1/Neo_07/contig_1_pilon/gene/805017-806156	269484.Ecaj_0217	2.47e-143	418.0	COG0758@1|root,COG0758@2|Bacteria,1MVF6@1224|Proteobacteria,2TRQE@28211|Alphaproteobacteria,47EX0@766|Rickettsiales	766|Rickettsiales	LU	DNA processing protein	dprA	-	-	ko:K04096	-	-	-	-	ko00000	-	-	-	DNA_processg_A
http://gbol.life/0.1/Neo_07/contig_1_pilon/gene/806715-807992	254945.Erum2150	1.8e-219	615.0	COG0304@1|root,COG0304@2|Bacteria,1MU1X@1224|Proteobacteria,2TR32@28211|Alphaproteobacteria,47F0E@766|Rickettsiales	766|Rickettsiales	I	Catalyzes the condensation reaction of fatty acid synthesis by the addition to an acyl acceptor of two carbons from malonyl-ACP	fabF	-	2.3.1.179	ko:K09458	ko00061,ko00780,ko01100,ko01212,map00061,map00780,map01100,map01212	M00083,M00572	R04355,R04726,R04952,R04957,R04960,R04963,R04968,R07762,R10115,R10119	RC00039,RC02728,RC02729,RC02888	ko00000,ko00001,ko00002,ko01000,ko01004	-	-	-	Ketoacyl-synt_C,ketoacyl-synt
http://gbol.life/0.1/Neo_07/contig_1_pilon/gene/808016-808309	269484.Ecaj_0219	4.96e-37	127.0	COG0236@1|root,COG0236@2|Bacteria	2|Bacteria	IQ	Carrier of the growing fatty acid chain in fatty acid biosynthesis	acpP	-	-	ko:K02078	-	-	-	-	ko00000,ko00001	-	-	-	PP-binding
http://gbol.life/0.1/Neo_07/contig_1_pilon/gene/811106-811309	574556.ACIS_00956	4.96e-23	89.4	COG0267@1|root,COG0267@2|Bacteria,1N6QV@1224|Proteobacteria,2UF4D@28211|Alphaproteobacteria,47FT5@766|Rickettsiales	766|Rickettsiales	J	Belongs to the bacterial ribosomal protein bL33 family	rpmG	-	-	ko:K02913	ko03010,map03010	M00178	-	-	br01610,ko00000,ko00001,ko00002,ko03011	-	-	-	Ribosomal_L33
http://gbol.life/0.1/Neo_07/contig_1_pilon/gene/812493-812954	205920.ECH_0874	1.58e-42	145.0	COG1495@1|root,COG1495@2|Bacteria,1Q429@1224|Proteobacteria,2VAE2@28211|Alphaproteobacteria,47FRB@766|Rickettsiales	766|Rickettsiales	C	Disulfide bond formation protein, DsbB	dsbB	-	-	ko:K03611	-	-	-	-	ko00000,ko03110	5.A.2.1	-	-	DsbB
http://gbol.life/0.1/Neo_07/contig_1_pilon/gene/813030-813548	205920.ECH_0873	5.38e-63	198.0	COG2941@1|root,COG2941@2|Bacteria,1RAK4@1224|Proteobacteria,2U85I@28211|Alphaproteobacteria,47FI6@766|Rickettsiales	766|Rickettsiales	H	Oxygenase that introduces the hydroxyl group at carbon five of 2-nonaprenyl-3-methyl-6-methoxy-1,4-benzoquinol resulting in the formation of 2-nonaprenyl-3-methyl-5-hydroxy-6-methoxy-1,4- benzoquinol	coq7	-	-	ko:K06134	ko00130,ko01100,ko01110,map00130,map01100,map01110	M00128	R04984,R08775	RC01254	ko00000,ko00001,ko00002,ko01000	-	-	-	COQ7
http://gbol.life/0.1/Neo_07/contig_1_pilon/gene/815415-816530	254945.Erum2230	9.54e-188	530.0	COG0482@1|root,COG0482@2|Bacteria,1MUT1@1224|Proteobacteria,2TQU7@28211|Alphaproteobacteria,47F3C@766|Rickettsiales	766|Rickettsiales	J	Catalyzes the 2-thiolation of uridine at the wobble position (U34) of tRNA, leading to the formation of s(2)U34	trmU	-	2.8.1.13	ko:K00566	ko04122,map04122	-	R08700	RC02313,RC02315	ko00000,ko00001,ko01000,ko03016	-	-	-	tRNA_Me_trans
http://gbol.life/0.1/Neo_07/contig_1_pilon/gene/817352-818371	391036.EHF_0760	5.57e-73	236.0	COG2805@1|root,COG2805@2|Bacteria,1QT4X@1224|Proteobacteria,2V6B7@28211|Alphaproteobacteria,47GPE@766|Rickettsiales	766|Rickettsiales	NU	twitching motility protein	-	-	-	ko:K02669	-	-	-	-	ko00000,ko02035,ko02044	3.A.15.2	-	-	-
http://gbol.life/0.1/Neo_07/contig_1_pilon/gene/81814-82299	269484.Ecaj_0565	6.09e-68	210.0	COG0816@1|root,COG0816@2|Bacteria,1RDHZ@1224|Proteobacteria,2U98Y@28211|Alphaproteobacteria,47FMU@766|Rickettsiales	766|Rickettsiales	J	Could be a nuclease involved in processing of the 5'-end of pre-16S rRNA	yqgF	-	-	ko:K07447	-	-	-	-	ko00000,ko01000	-	-	-	RuvX
http://gbol.life/0.1/Neo_07/contig_1_pilon/gene/82655-84442	269484.Ecaj_0566	0.0	1050.0	COG0209@1|root,COG0209@2|Bacteria,1MUJ8@1224|Proteobacteria,2TS19@28211|Alphaproteobacteria,47EWS@766|Rickettsiales	766|Rickettsiales	F	Provides the precursors necessary for DNA synthesis. Catalyzes the biosynthesis of deoxyribonucleotides from the corresponding ribonucleotides	nrdA	-	1.17.4.1	ko:K00525	ko00230,ko00240,ko01100,map00230,map00240,map01100	M00053	R02017,R02018,R02019,R02024	RC00613	ko00000,ko00001,ko00002,ko01000,ko03400	-	-	-	Ribonuc_red_lgC,Ribonuc_red_lgN
http://gbol.life/0.1/Neo_07/contig_1_pilon/gene/8291-9607	391036.EHF_0450	3.63e-177	509.0	COG1160@1|root,COG1160@2|Bacteria,1MU9S@1224|Proteobacteria,2TT38@28211|Alphaproteobacteria,47ETV@766|Rickettsiales	766|Rickettsiales	S	GTPase that plays an essential role in the late steps of ribosome biogenesis	der	-	-	ko:K03977	-	-	-	-	ko00000,ko03009	-	-	-	KH_dom-like,MMR_HSR1
http://gbol.life/0.1/Neo_07/contig_1_pilon/gene/829230-831149	205920.ECH_0860	0.0	1031.0	COG0210@1|root,COG0210@2|Bacteria,1MU0G@1224|Proteobacteria,2TS2B@28211|Alphaproteobacteria,47EUH@766|Rickettsiales	766|Rickettsiales	L	Has both ATPase and helicase activities. Unwinds DNA duplexes with 3' to 5' polarity with respect to the bound strand and initiates unwinding most effectively when a single-stranded region is present. Involved in the post-incision events of nucleotide excision repair and methyl-directed mismatch repair (By similarity)	uvrD	-	3.6.4.12	ko:K03657	ko03420,ko03430,map03420,map03430	-	-	-	ko00000,ko00001,ko01000,ko03400	-	-	-	UvrD-helicase,UvrD_C
http://gbol.life/0.1/Neo_07/contig_1_pilon/gene/831861-834563	269484.Ecaj_0234	0.0	1372.0	COG0188@1|root,COG0188@2|Bacteria,1MUGG@1224|Proteobacteria,2TSPQ@28211|Alphaproteobacteria,47EW0@766|Rickettsiales	766|Rickettsiales	L	A type II topoisomerase that negatively supercoils closed circular double-stranded (ds) DNA in an ATP-dependent manner to modulate DNA topology and maintain chromosomes in an underwound state. Negative supercoiling favors strand separation, and DNA replication, transcription, recombination and repair, all of which involve strand separation. Also able to catalyze the interconversion of other topol…	gyrA	-	5.99.1.3	ko:K02469	-	-	-	-	ko00000,ko01000,ko03032,ko03400	-	-	-	DNA_gyraseA_C,DNA_topoisoIV
http://gbol.life/0.1/Neo_07/contig_1_pilon/gene/834840-835463	574556.ACIS_00924	4.95e-105	308.0	COG0177@1|root,COG0177@2|Bacteria,1MUYQ@1224|Proteobacteria,2TRI2@28211|Alphaproteobacteria,47F6C@766|Rickettsiales	766|Rickettsiales	L	DNA repair enzyme that has both DNA N-glycosylase activity and AP-lyase activity. The DNA N-glycosylase activity releases various damaged pyrimidines from DNA by cleaving the N- glycosidic bond, leaving an AP (apurinic apyrimidinic) site. The AP-lyase activity cleaves the phosphodiester bond 3' to the AP site by a beta-elimination, leaving a 3'-terminal unsaturated sugar and a product with a term…	nth	-	4.2.99.18	ko:K10773	ko03410,map03410	-	-	-	ko00000,ko00001,ko01000,ko03400	-	-	-	EndIII_4Fe-2S,HhH-GPD
http://gbol.life/0.1/Neo_07/contig_1_pilon/gene/835934-836539	254945.Erum2440	1.45e-54	180.0	COG4649@1|root,COG4649@2|Bacteria,1P2GI@1224|Proteobacteria,2U5KS@28211|Alphaproteobacteria	28211|Alphaproteobacteria	S	Protein conserved in bacteria	-	-	-	-	-	-	-	-	-	-	-	-	TPR_21
http://gbol.life/0.1/Neo_07/contig_1_pilon/gene/836615-838507	205920.ECH_0853	0.0	953.0	COG0326@1|root,COG0326@2|Bacteria,1MUUE@1224|Proteobacteria,2TQRS@28211|Alphaproteobacteria,47EVC@766|Rickettsiales	766|Rickettsiales	F	Molecular chaperone. Has ATPase activity	htpG	-	-	ko:K04079	ko04141,ko04151,ko04217,ko04612,ko04621,ko04626,ko04657,ko04659,ko04914,ko04915,ko05200,ko05215,ko05418,map04141,map04151,map04217,map04612,map04621,map04626,map04657,map04659,map04914,map04915,map05200,map05215,map05418	-	-	-	ko00000,ko00001,ko01009,ko03029,ko03051,ko03110,ko04131,ko04147	-	-	-	HATPase_c_3,HSP90
http://gbol.life/0.1/Neo_07/contig_1_pilon/gene/839690-840988	254945.Erum2460	3.46e-235	655.0	COG0015@1|root,COG0015@2|Bacteria,1MV4B@1224|Proteobacteria,2TQUE@28211|Alphaproteobacteria,47FVU@766|Rickettsiales	766|Rickettsiales	F	Belongs to the lyase 1 family. Adenylosuccinate lyase subfamily	purB	-	4.3.2.2	ko:K01756	ko00230,ko00250,ko01100,ko01110,ko01130,map00230,map00250,map01100,map01110,map01130	M00048,M00049	R01083,R04559	RC00379,RC00444,RC00445	ko00000,ko00001,ko00002,ko01000	-	-	-	ADSL_C,Lyase_1
http://gbol.life/0.1/Neo_07/contig_1_pilon/gene/846195-847517	269484.Ecaj_0252	9.33e-235	655.0	COG0621@1|root,COG0621@2|Bacteria,1MURS@1224|Proteobacteria,2TQN6@28211|Alphaproteobacteria,47EVT@766|Rickettsiales	766|Rickettsiales	J	Catalyzes the methylthiolation of N6- (dimethylallyl)adenosine (i(6)A), leading to the formation of 2- methylthio-N6-(dimethylallyl)adenosine (ms(2)i(6)A) at position 37 in tRNAs that read codons beginning with uridine	miaB	-	2.8.4.3	ko:K06168	-	-	R10645,R10646,R10647	RC00003,RC00980,RC03221,RC03222	ko00000,ko01000,ko03016	-	-	-	Radical_SAM,TRAM,UPF0004
http://gbol.life/0.1/Neo_07/contig_1_pilon/gene/84930-85769	254945.Erum5660	4.67e-99	298.0	COG0142@1|root,COG0142@2|Bacteria,1MWNG@1224|Proteobacteria,2TR79@28211|Alphaproteobacteria,47FDF@766|Rickettsiales	766|Rickettsiales	H	Belongs to the FPP GGPP synthase family	ispA	-	2.5.1.1,2.5.1.10	ko:K00795	ko00900,ko01100,ko01110,ko01130,map00900,map01100,map01110,map01130	M00364	R01658,R02003	RC00279	ko00000,ko00001,ko00002,ko01000,ko01006	-	-	-	polyprenyl_synt
http://gbol.life/0.1/Neo_07/contig_1_pilon/gene/849848-851290	391036.EHF_0736	1.79e-226	637.0	COG0661@1|root,COG0661@2|Bacteria,1MU1Z@1224|Proteobacteria,2TS87@28211|Alphaproteobacteria,47EUS@766|Rickettsiales	766|Rickettsiales	H	Is probably a protein kinase regulator of UbiI activity which is involved in aerobic coenzyme Q (ubiquinone) biosynthesis	ubiB	-	-	ko:K03688	-	-	-	-	ko00000	-	-	-	ABC1,APH
http://gbol.life/0.1/Neo_07/contig_1_pilon/gene/851280-851960	254945.Erum2590	3.4e-94	282.0	COG1121@1|root,COG1121@2|Bacteria,1MUDW@1224|Proteobacteria,2TQUI@28211|Alphaproteobacteria,47F9W@766|Rickettsiales	766|Rickettsiales	P	Part of the ABC transporter complex ZnuABC involved in zinc import. Responsible for energy coupling to the transport system	znuC	-	-	ko:K09817	ko02010,map02010	M00242	-	-	ko00000,ko00001,ko00002,ko01000,ko02000	3.A.1.15.3,3.A.1.15.5	-	-	ABC_tran
http://gbol.life/0.1/Neo_07/contig_1_pilon/gene/852010-852894	254945.Erum2580	8.87e-91	278.0	COG4531@1|root,COG4531@2|Bacteria,1QTTI@1224|Proteobacteria,2TVXP@28211|Alphaproteobacteria,47FCA@766|Rickettsiales	766|Rickettsiales	P	cation ABC transporter, periplasmic cation-binding protein	znuA	-	-	ko:K09815	ko02010,map02010	M00242	-	-	ko00000,ko00001,ko00002,ko02000	3.A.1.15.3,3.A.1.15.5	-	-	ZnuA
http://gbol.life/0.1/Neo_07/contig_1_pilon/gene/853235-853819	269484.Ecaj_0245	1.76e-105	308.0	COG0353@1|root,COG0353@2|Bacteria,1MV9Q@1224|Proteobacteria,2TRZM@28211|Alphaproteobacteria,47F94@766|Rickettsiales	766|Rickettsiales	L	May play a role in DNA repair. It seems to be involved in an RecBC-independent recombinational process of DNA repair. It may act with RecF and RecO	recR	-	-	ko:K06187	ko03440,map03440	-	-	-	ko00000,ko00001,ko03400	-	-	-	RecR,Toprim_4
http://gbol.life/0.1/Neo_07/contig_1_pilon/gene/854228-854398	391036.EHF_0740	3.8e-24	91.7	COG1826@1|root,COG1826@2|Bacteria,1NGDP@1224|Proteobacteria,2VDAN@28211|Alphaproteobacteria,47FTE@766|Rickettsiales	766|Rickettsiales	U	Part of the twin-arginine translocation (Tat) system that transports large folded proteins containing a characteristic twin-arginine motif in their signal peptide across membranes. TatA could form the protein-conducting channel of the Tat system	tatA	-	-	ko:K03116	ko03060,ko03070,map03060,map03070	M00336	-	-	ko00000,ko00001,ko00002,ko02044	2.A.64	-	-	MttA_Hcf106
http://gbol.life/0.1/Neo_07/contig_1_pilon/gene/854416-855438	205920.ECH_0845	1.73e-156	449.0	COG3842@1|root,COG3842@2|Bacteria,1MU3I@1224|Proteobacteria,2TQMJ@28211|Alphaproteobacteria,47F4J@766|Rickettsiales	766|Rickettsiales	P	ABC transporter	potA	-	3.6.3.30	ko:K02010,ko:K11076	ko02010,map02010	M00190,M00300	-	-	ko00000,ko00001,ko00002,ko01000,ko02000	3.A.1.10,3.A.1.11.2	-	-	ABC_tran,TOBE_2
http://gbol.life/0.1/Neo_07/contig_1_pilon/gene/855739-856230	269484.Ecaj_0242	6.46e-52	170.0	COG4233@1|root,COG4233@2|Bacteria	2|Bacteria	CO	Disulphide bond corrector protein DsbC	scsB	-	1.8.1.8	ko:K04084,ko:K08344	-	-	-	-	ko00000,ko01000,ko02000,ko03110	5.A.1.1,5.A.1.5	-	-	DsbC,DsbD,Thioredoxin_7
http://gbol.life/0.1/Neo_07/contig_1_pilon/gene/856298-856963	205920.ECH_0847	6.81e-116	336.0	COG0625@1|root,COG0625@2|Bacteria,1MXM4@1224|Proteobacteria,2TTXD@28211|Alphaproteobacteria,47F9E@766|Rickettsiales	766|Rickettsiales	O	Glutathione S-transferase	gst	-	2.5.1.18	ko:K00799	ko00480,ko00980,ko00982,ko00983,ko01524,ko05200,ko05204,ko05225,ko05418,map00480,map00980,map00982,map00983,map01524,map05200,map05204,map05225,map05418	-	R03522,R07002,R07003,R07004,R07023,R07024,R07025,R07026,R07069,R07070,R07083,R07084,R07091,R07092,R07093,R07094,R07100,R07113,R07116,R08280,R09409,R11905	RC00004,RC00069,RC00840,RC00948,RC01704,RC01705,RC01706,RC01758,RC01759,RC01765,RC01767,RC01769,RC02243,RC02527,RC02939,RC02940,RC02942,RC02943,RC02944	ko00000,ko00001,ko01000,ko02000	1.A.12.2.2,1.A.12.3.2	-	-	GST_C,GST_C_2,GST_C_3,GST_N_3
http://gbol.life/0.1/Neo_07/contig_1_pilon/gene/857255-857977	269484.Ecaj_0240	1.03e-73	231.0	COG0340@1|root,COG0340@2|Bacteria,1MWCC@1224|Proteobacteria,2TS82@28211|Alphaproteobacteria,47FFK@766|Rickettsiales	766|Rickettsiales	H	Biotin/lipoate A/B protein ligase family	birA	-	6.3.4.15	ko:K03524	ko00780,ko01100,map00780,map01100	-	R01074,R05145	RC00043,RC00070,RC00096,RC02896	ko00000,ko00001,ko01000,ko03000	-	-	-	BPL_C,BPL_LplA_LipB,BPL_LplA_LipB_2
http://gbol.life/0.1/Neo_07/contig_1_pilon/gene/85766-86647	269484.Ecaj_0568	7.74e-72	230.0	COG0545@1|root,COG0545@2|Bacteria,1RAV0@1224|Proteobacteria,2UYE2@28211|Alphaproteobacteria,47G9B@766|Rickettsiales	766|Rickettsiales	O	protein peptidyl-prolyl isomerization	-	-	-	-	-	-	-	-	-	-	-	-	FKBP_C
http://gbol.life/0.1/Neo_07/contig_1_pilon/gene/864627-868238	391036.EHF_0733	0.0	1159.0	COG3391@1|root,COG3391@2|Bacteria,1MXN7@1224|Proteobacteria,2TR83@28211|Alphaproteobacteria,47F3P@766|Rickettsiales	766|Rickettsiales	S	GTA TIM-barrel-like domain	-	-	-	-	-	-	-	-	-	-	-	-	GTA_TIM,Phage-tail_3
http://gbol.life/0.1/Neo_07/contig_1_pilon/gene/86714-87781	205920.ECH_0452	2.56e-139	406.0	COG0665@1|root,COG0665@2|Bacteria,1N1TN@1224|Proteobacteria,2TR7B@28211|Alphaproteobacteria	28211|Alphaproteobacteria	E	COG0665 Glycine D-amino acid oxidases (deaminating)	thiO	-	1.4.3.19	ko:K03153	ko00730,ko01100,map00730,map01100	-	R07463	RC01788	ko00000,ko00001,ko01000	-	-	-	DAO
http://gbol.life/0.1/Neo_07/contig_1_pilon/gene/868866-869363	1528098.NOVO_00355	1.68e-21	92.4	COG0791@1|root,COG0791@2|Bacteria,1Q7G2@1224|Proteobacteria,2VDMF@28211|Alphaproteobacteria,47GHF@766|Rickettsiales	766|Rickettsiales	M	NLP P60 protein	-	-	-	-	-	-	-	-	-	-	-	-	-
http://gbol.life/0.1/Neo_07/contig_1_pilon/gene/869430-870251	205920.ECH_0835	8.47e-97	292.0	COG5449@1|root,COG5449@2|Bacteria,1MXK2@1224|Proteobacteria,2TTWS@28211|Alphaproteobacteria,47FMC@766|Rickettsiales	766|Rickettsiales	S	Phage conserved hypothetical protein BR0599	-	-	-	-	-	-	-	-	-	-	-	-	DUF2163,Phage_BR0599
http://gbol.life/0.1/Neo_07/contig_1_pilon/gene/870827-873598	269484.Ecaj_0255	0.0	1182.0	COG0567@1|root,COG0567@2|Bacteria,1MVBF@1224|Proteobacteria,2TRBQ@28211|Alphaproteobacteria,47F2F@766|Rickettsiales	766|Rickettsiales	C	Dehydrogenase E1 component	sucA	-	1.2.4.2	ko:K00164	ko00020,ko00310,ko00380,ko01100,ko01110,ko01120,ko01130,ko01200,map00020,map00310,map00380,map01100,map01110,map01120,map01130,map01200	M00009,M00011,M00032	R00621,R01933,R01940,R03316,R08549	RC00004,RC00027,RC00627,RC02743,RC02833,RC02883	br01601,ko00000,ko00001,ko00002,ko01000	-	-	-	2-oxogl_dehyd_N,E1_dh,OxoGdeHyase_C,Transket_pyr
http://gbol.life/0.1/Neo_07/contig_1_pilon/gene/874042-875211	254945.Erum2660	7.78e-139	409.0	COG4653@1|root,COG4653@2|Bacteria,1MWU1@1224|Proteobacteria,2TSSY@28211|Alphaproteobacteria,47EY6@766|Rickettsiales	766|Rickettsiales	S	Phage major capsid protein	-	-	-	-	-	-	-	-	-	-	-	-	Peptidase_S78,Phage_capsid
http://gbol.life/0.1/Neo_07/contig_1_pilon/gene/875606-876526	269484.Ecaj_0257	6.08e-121	355.0	COG0329@1|root,COG0329@2|Bacteria,1MUCM@1224|Proteobacteria,2TR5W@28211|Alphaproteobacteria,47F5V@766|Rickettsiales	766|Rickettsiales	E	Catalyzes the condensation of (S)-aspartate-beta- semialdehyde (S)-ASA and pyruvate to 4-hydroxy- tetrahydrodipicolinate (HTPA)	dapA	-	4.3.3.7	ko:K01714	ko00261,ko00300,ko01100,ko01110,ko01120,ko01130,ko01230,map00261,map00300,map01100,map01110,map01120,map01130,map01230	M00016,M00525,M00526,M00527	R10147	RC03062,RC03063	ko00000,ko00001,ko00002,ko01000	-	-	-	DHDPS
http://gbol.life/0.1/Neo_07/contig_1_pilon/gene/877236-877577	205920.ECH_0826	1.73e-53	170.0	COG0537@1|root,COG0537@2|Bacteria,1RDCJ@1224|Proteobacteria,2U956@28211|Alphaproteobacteria,47FGB@766|Rickettsiales	766|Rickettsiales	FG	Protein kinase C inhibitor 1	pkcI	-	-	-	-	-	-	-	-	-	-	-	HIT
http://gbol.life/0.1/Neo_07/contig_1_pilon/gene/879077-881506	205920.ECH_0824	0.0	1092.0	COG0249@1|root,COG0249@2|Bacteria,1MUGX@1224|Proteobacteria,2TQRR@28211|Alphaproteobacteria,47EZJ@766|Rickettsiales	766|Rickettsiales	L	This protein is involved in the repair of mismatches in DNA	mutS	-	-	ko:K03555	ko03430,map03430	-	-	-	ko00000,ko00001,ko03400	-	-	-	MutS_I,MutS_II,MutS_III,MutS_IV,MutS_V
http://gbol.life/0.1/Neo_07/contig_1_pilon/gene/88102-89538	269484.Ecaj_0571	1.27e-265	737.0	COG0305@1|root,COG0305@2|Bacteria,1MUG9@1224|Proteobacteria,2TSF9@28211|Alphaproteobacteria,47F12@766|Rickettsiales	766|Rickettsiales	L	it exhibits DNA-dependent ATPase activity and contains distinct active sites for ATP binding, DNA binding, and interaction with DnaC protein, primase, and other prepriming proteins	dnaB	-	3.6.4.12	ko:K02314	ko03030,ko04112,map03030,map04112	-	-	-	ko00000,ko00001,ko01000,ko03032	-	-	-	DnaB,DnaB_C
http://gbol.life/0.1/Neo_07/contig_1_pilon/gene/882502-884103	391036.EHF_0721	6.49e-163	479.0	COG0171@1|root,COG0388@1|root,COG0171@2|Bacteria,COG0388@2|Bacteria,1MU9U@1224|Proteobacteria,2TRAU@28211|Alphaproteobacteria,47G39@766|Rickettsiales	766|Rickettsiales	H	NAD( ) synthase glutamine-hydrolyzing	nadE	-	6.3.1.5	ko:K01916	ko00760,ko01100,map00760,map01100	M00115	R00189	RC00100	ko00000,ko00001,ko00002,ko01000	-	-	-	CN_hydrolase,NAD_synthase
http://gbol.life/0.1/Neo_07/contig_1_pilon/gene/884112-885095	269484.Ecaj_0262	2.71e-166	473.0	COG0113@1|root,COG0113@2|Bacteria,1MWMW@1224|Proteobacteria,2TS3F@28211|Alphaproteobacteria,47EXD@766|Rickettsiales	766|Rickettsiales	H	Belongs to the ALAD family	hemB	-	4.2.1.24	ko:K01698	ko00860,ko01100,ko01110,ko01120,map00860,map01100,map01110,map01120	M00121	R00036	RC00918,RC01781	ko00000,ko00001,ko00002,ko01000,ko04147	-	-	-	ALAD
http://gbol.life/0.1/Neo_07/contig_1_pilon/gene/885236-886828	320483.AMF_307	2.23e-211	603.0	COG0768@1|root,COG0768@2|Bacteria,1MUNY@1224|Proteobacteria,2TSHQ@28211|Alphaproteobacteria,47EZH@766|Rickettsiales	766|Rickettsiales	M	Cell division protein FtsI penicillin-binding protein 2	pbpA2	-	3.4.16.4	ko:K03587	ko00550,ko01501,map00550,map01501	-	-	-	ko00000,ko00001,ko01000,ko01011,ko03036	-	-	-	PBP_dimer,Transpeptidase
http://gbol.life/0.1/Neo_07/contig_1_pilon/gene/891108-892340	196367.JNFG01000202_gene2443	8.75e-29	125.0	COG0477@1|root,COG0477@2|Bacteria,1MU46@1224|Proteobacteria,2VKAC@28216|Betaproteobacteria,1JZYS@119060|Burkholderiaceae	28216|Betaproteobacteria	EGP	transporter	proP	-	-	ko:K03762	-	-	-	-	ko00000,ko02000	2.A.1.6.4	-	-	MFS_1,Osmo_CC,Sugar_tr
http://gbol.life/0.1/Neo_07/contig_1_pilon/gene/892812-893282	391036.EHF_0716	1.32e-77	234.0	COG0629@1|root,COG0629@2|Bacteria,1RCWT@1224|Proteobacteria,2U5BZ@28211|Alphaproteobacteria,47FEH@766|Rickettsiales	766|Rickettsiales	L	Plays an important role in DNA replication, recombination and repair. Binds to ssDNA and to an array of partner proteins to recruit them to their sites of action during DNA metabolism	ssb	-	-	ko:K03111	ko03030,ko03430,ko03440,map03030,map03430,map03440	-	-	-	ko00000,ko00001,ko03029,ko03032,ko03400	-	-	-	SSB
http://gbol.life/0.1/Neo_07/contig_1_pilon/gene/893412-894782	391036.EHF_0715	2.16e-220	620.0	COG1593@1|root,COG1593@2|Bacteria,1MUQE@1224|Proteobacteria,2TSSE@28211|Alphaproteobacteria	28211|Alphaproteobacteria	G	Malonyl-CoA decarboxylase	mcd	-	4.1.1.9	ko:K01578	ko00410,ko00640,ko01100,ko04146,ko04152,map00410,map00640,map01100,map04146,map04152	-	R00233	RC00040	ko00000,ko00001,ko01000	-	-	-	MCD,MCD_N
http://gbol.life/0.1/Neo_07/contig_1_pilon/gene/894810-896249	205920.ECH_0813	5.84e-244	682.0	COG0064@1|root,COG0064@2|Bacteria,1MUKG@1224|Proteobacteria,2TRHX@28211|Alphaproteobacteria,47EW2@766|Rickettsiales	766|Rickettsiales	J	Allows the formation of correctly charged Asn-tRNA(Asn) or Gln-tRNA(Gln) through the transamidation of misacylated Asp- tRNA(Asn) or Glu-tRNA(Gln) in organisms which lack either or both of asparaginyl-tRNA or glutaminyl-tRNA synthetases. The reaction takes place in the presence of glutamine and ATP through an activated phospho-Asp-tRNA(Asn) or phospho-Glu-tRNA(Gln)	gatB	-	6.3.5.6,6.3.5.7	ko:K02434	ko00970,ko01100,map00970,map01100	-	R03905,R04212	RC00010	ko00000,ko00001,ko01000,ko03029	-	-	-	GatB_N,GatB_Yqey
http://gbol.life/0.1/Neo_07/contig_1_pilon/gene/896871-897692	269484.Ecaj_0269	4.7e-155	440.0	COG0623@1|root,COG0623@2|Bacteria,1MV05@1224|Proteobacteria,2TSU4@28211|Alphaproteobacteria,47EXU@766|Rickettsiales	766|Rickettsiales	I	Enoyl- acyl-carrier-protein reductase NADH	fabI	GO:0003674,GO:0003824,GO:0004312,GO:0004318,GO:0006082,GO:0006629,GO:0006631,GO:0006633,GO:0008150,GO:0008152,GO:0008610,GO:0009058,GO:0009987,GO:0016043,GO:0016053,GO:0016491,GO:0016627,GO:0016628,GO:0016740,GO:0016746,GO:0016747,GO:0019752,GO:0022607,GO:0030497,GO:0032787,GO:0043436,GO:0043933,GO:0044085,GO:0044237,GO:0044238,GO:0044249,GO:0044255,GO:0044281,GO:0044283,GO:0046394,GO:0051259,GO:…	1.3.1.10,1.3.1.9	ko:K00208	ko00061,ko00333,ko00780,ko01100,ko01130,ko01212,map00061,map00333,map00780,map01100,map01130,map01212	M00083,M00572	R01404,R04429,R04430,R04724,R04725,R04955,R04956,R04958,R04959,R04961,R04962,R04966,R04967,R04969,R04970,R07765,R10118,R10122,R11671	RC00052,RC00076,RC00120	ko00000,ko00001,ko00002,ko01000,ko01004	-	-	-	adh_short_C2
http://gbol.life/0.1/Neo_07/contig_1_pilon/gene/898561-899964	205920.ECH_0809	8.69e-276	761.0	COG0593@1|root,COG0593@2|Bacteria,1MU5H@1224|Proteobacteria,2TT03@28211|Alphaproteobacteria,47EXY@766|Rickettsiales	766|Rickettsiales	L	it binds specifically double-stranded DNA at a 9 bp consensus (dnaA box) 5'-TTATC CA A CA A-3'. DnaA binds to ATP and to acidic phospholipids	dnaA	-	-	ko:K02313	ko02020,ko04112,map02020,map04112	-	-	-	ko00000,ko00001,ko03032,ko03036	-	-	-	Bac_DnaA,Bac_DnaA_C,DnaA_N
http://gbol.life/0.1/Neo_07/contig_1_pilon/gene/901604-902152	254945.Erum2910	1.92e-66	208.0	COG1057@1|root,COG1057@2|Bacteria,1RD0J@1224|Proteobacteria,2U6ZC@28211|Alphaproteobacteria,47GPQ@766|Rickettsiales	766|Rickettsiales	H	Nicotinate-nucleotide adenylyltransferase	nadD	-	2.7.7.18	ko:K00969	ko00760,ko01100,map00760,map01100	M00115	R00137,R03005	RC00002	ko00000,ko00001,ko00002,ko01000	-	-	-	CTP_transf_like
http://gbol.life/0.1/Neo_07/contig_1_pilon/gene/902311-903021	254945.Erum2920	6.05e-113	330.0	COG0854@1|root,COG0854@2|Bacteria,1MU9W@1224|Proteobacteria,2TTTF@28211|Alphaproteobacteria,47G6A@766|Rickettsiales	766|Rickettsiales	H	Catalyzes the complicated ring closure reaction between the two acyclic compounds 1-deoxy-D-xylulose-5-phosphate (DXP) and 3-amino-2-oxopropyl phosphate (1-amino-acetone-3-phosphate or AAP) to form pyridoxine 5'-phosphate (PNP) and inorganic phosphate	pdxJ	-	2.6.99.2	ko:K03474	ko00750,ko01100,map00750,map01100	M00124	R05838	RC01476	ko00000,ko00001,ko00002,ko01000	-	-	-	PdxJ
http://gbol.life/0.1/Neo_07/contig_1_pilon/gene/903039-903314	212042.APH_0784	4.59e-45	147.0	COG0776@1|root,COG0776@2|Bacteria	2|Bacteria	L	regulation of translation	hup	-	-	ko:K03530	-	-	-	-	ko00000,ko03032,ko03036,ko03400	-	-	-	Bac_DNA_binding
http://gbol.life/0.1/Neo_07/contig_1_pilon/gene/903704-904588	205920.ECH_0803	1.94e-81	254.0	COG0470@1|root,COG0470@2|Bacteria,1MY1W@1224|Proteobacteria,2TV3E@28211|Alphaproteobacteria,47FIC@766|Rickettsiales	766|Rickettsiales	L	dna polymerase iii	holB	-	2.7.7.7	ko:K02341	ko00230,ko00240,ko01100,ko03030,ko03430,ko03440,map00230,map00240,map01100,map03030,map03430,map03440	M00260	R00375,R00376,R00377,R00378	RC02795	ko00000,ko00001,ko00002,ko01000,ko03032,ko03400	-	-	-	DNA_pol3_delta2
http://gbol.life/0.1/Neo_07/contig_1_pilon/gene/904591-905178	269484.Ecaj_0276	2.08e-60	194.0	COG0009@1|root,COG0009@2|Bacteria,1MVPM@1224|Proteobacteria,2TRIM@28211|Alphaproteobacteria,47F5A@766|Rickettsiales	766|Rickettsiales	J	Required for the formation of a threonylcarbamoyl group on adenosine at position 37 (t(6)A37) in tRNAs that read codons beginning with adenine	-	-	2.7.7.87	ko:K07566	-	-	R10463	RC00745	ko00000,ko01000,ko03009,ko03016	-	-	-	SUA5,Sua5_yciO_yrdC
http://gbol.life/0.1/Neo_07/contig_1_pilon/gene/90580-91008	205920.ECH_0449	1.98e-67	207.0	COG0590@1|root,COG0590@2|Bacteria,1RGU0@1224|Proteobacteria,2U77Q@28211|Alphaproteobacteria,47FGG@766|Rickettsiales	766|Rickettsiales	FJ	Catalyzes the deamination of adenosine to inosine at the wobble position 34 of tRNA(Arg2)	tadA	-	3.5.4.1,3.5.4.33	ko:K01485,ko:K11991	ko00240,ko00330,ko01100,map00240,map00330,map01100	-	R00974,R01411,R02922,R10223	RC00074,RC00477,RC00514,RC00809	ko00000,ko00001,ko01000,ko03016	-	-	-	MafB19-deam,dCMP_cyt_deam_1
http://gbol.life/0.1/Neo_07/contig_1_pilon/gene/906083-906670	269484.Ecaj_0277	1.46e-58	189.0	COG0237@1|root,COG0237@2|Bacteria,1RCXT@1224|Proteobacteria,2U765@28211|Alphaproteobacteria,47FKR@766|Rickettsiales	766|Rickettsiales	F	Catalyzes the phosphorylation of the 3'-hydroxyl group of dephosphocoenzyme A to form coenzyme A	coaE	-	2.7.1.24	ko:K00859	ko00770,ko01100,map00770,map01100	M00120	R00130	RC00002,RC00078	ko00000,ko00001,ko00002,ko01000	-	-	-	CoaE
http://gbol.life/0.1/Neo_07/contig_1_pilon/gene/907919-909574	391036.EHF_0703	3.63e-307	848.0	COG0422@1|root,COG0422@2|Bacteria,1MUVV@1224|Proteobacteria,2TS0S@28211|Alphaproteobacteria	28211|Alphaproteobacteria	H	Catalyzes the synthesis of the hydroxymethylpyrimidine phosphate (HMP-P) moiety of thiamine from aminoimidazole ribotide (AIR) in a radical S-adenosyl-L-methionine (SAM)-dependent reaction	thiC	GO:0005575,GO:0005622,GO:0005623,GO:0005737,GO:0005829,GO:0006725,GO:0006766,GO:0006767,GO:0006772,GO:0006790,GO:0006807,GO:0008150,GO:0008152,GO:0009058,GO:0009110,GO:0009228,GO:0009987,GO:0017144,GO:0018130,GO:0019438,GO:0034641,GO:0042364,GO:0042723,GO:0042724,GO:0044237,GO:0044249,GO:0044271,GO:0044272,GO:0044281,GO:0044283,GO:0044424,GO:0044444,GO:0044464,GO:0046483,GO:0071704,GO:0072527,GO:…	4.1.99.17	ko:K03147	ko00730,ko01100,map00730,map01100	M00127	R03472	RC03251,RC03252	ko00000,ko00001,ko00002,ko01000	-	-	-	ThiC-associated,ThiC_Rad_SAM
http://gbol.life/0.1/Neo_07/contig_1_pilon/gene/909919-910554	269484.Ecaj_0279	1.34e-43	152.0	COG2840@1|root,COG2840@2|Bacteria,1RH34@1224|Proteobacteria,2UCM1@28211|Alphaproteobacteria,47FSV@766|Rickettsiales	766|Rickettsiales	S	Smr domain	-	-	-	-	-	-	-	-	-	-	-	-	Smr
http://gbol.life/0.1/Neo_07/contig_1_pilon/gene/910609-910986	254945.Erum2990	2.06e-30	112.0	COG1758@1|root,COG1758@2|Bacteria,1N6TX@1224|Proteobacteria,2U9BQ@28211|Alphaproteobacteria,47FV2@766|Rickettsiales	766|Rickettsiales	K	Promotes RNA polymerase assembly. Latches the N- and C- terminal regions of the beta' subunit thereby facilitating its interaction with the beta and alpha subunits	rpoZ	-	2.7.7.6	ko:K03060	ko00230,ko00240,ko01100,ko03020,map00230,map00240,map01100,map03020	M00183	R00435,R00441,R00442,R00443	RC02795	br01611,ko00000,ko00001,ko00002,ko01000,ko03021,ko03400	-	-	-	RNA_pol_Rpb6
http://gbol.life/0.1/Neo_07/contig_1_pilon/gene/911060-911380	574556.ACIS_00856	3.26e-36	125.0	COG5606@1|root,COG5606@2|Bacteria,1NMBF@1224|Proteobacteria	1224|Proteobacteria	S	Helix-turn-helix domain	-	-	-	-	-	-	-	-	-	-	-	-	HTH_37
http://gbol.life/0.1/Neo_07/contig_1_pilon/gene/911810-914296	205920.ECH_0794	0.0	1161.0	COG0495@1|root,COG0495@2|Bacteria,1MV47@1224|Proteobacteria,2TQPK@28211|Alphaproteobacteria,47EWT@766|Rickettsiales	766|Rickettsiales	J	Belongs to the class-I aminoacyl-tRNA synthetase family	leuS	-	6.1.1.4	ko:K01869	ko00970,map00970	M00359,M00360	R03657	RC00055,RC00523	ko00000,ko00001,ko00002,ko01000,ko01007,ko03016,ko03029	-	-	-	Anticodon_1,tRNA-synt_1,tRNA-synt_1_2
http://gbol.life/0.1/Neo_07/contig_1_pilon/gene/914781-915563	269484.Ecaj_0283	6.34e-117	342.0	COG0084@1|root,COG0084@2|Bacteria,1MUC0@1224|Proteobacteria,2TS88@28211|Alphaproteobacteria,47F6Y@766|Rickettsiales	766|Rickettsiales	L	COG0084 Mg-dependent DNase	tatD	-	-	ko:K03424	-	-	-	-	ko00000,ko01000	-	-	-	TatD_DNase
http://gbol.life/0.1/Neo_07/contig_1_pilon/gene/915556-916239	269484.Ecaj_0284	1.43e-85	260.0	COG0284@1|root,COG0284@2|Bacteria,1MW2C@1224|Proteobacteria,2TTB3@28211|Alphaproteobacteria	28211|Alphaproteobacteria	F	Catalyzes the decarboxylation of orotidine 5'- monophosphate (OMP) to uridine 5'-monophosphate (UMP)	pyrF	GO:0003674,GO:0003824,GO:0004590,GO:0005575,GO:0005622,GO:0005623,GO:0005737,GO:0005829,GO:0006139,GO:0006206,GO:0006207,GO:0006725,GO:0006807,GO:0008150,GO:0008152,GO:0009058,GO:0009112,GO:0009987,GO:0016829,GO:0016830,GO:0016831,GO:0018130,GO:0019856,GO:0034641,GO:0044237,GO:0044238,GO:0044249,GO:0044271,GO:0044281,GO:0044424,GO:0044444,GO:0044464,GO:0046112,GO:0046483,GO:0055086,GO:0071704,GO:…	4.1.1.23	ko:K01591	ko00240,ko01100,map00240,map01100	M00051	R00965	RC00409	ko00000,ko00001,ko00002,ko01000	-	-	-	OMPdecase
http://gbol.life/0.1/Neo_07/contig_1_pilon/gene/916737-917156	205920.ECH_0789	6.36e-43	145.0	COG2332@1|root,COG2332@2|Bacteria,1RHN5@1224|Proteobacteria,2U99J@28211|Alphaproteobacteria,47FM0@766|Rickettsiales	766|Rickettsiales	O	Heme chaperone required for the biogenesis of c-type cytochromes. Transiently binds heme delivered by CcmC and transfers the heme to apo-cytochromes in a process facilitated by CcmF and CcmH	ccmE	-	-	ko:K02197	-	-	-	-	ko00000	-	-	-	CcmE
http://gbol.life/0.1/Neo_07/contig_1_pilon/gene/91679-92638	391036.EHF_0392	1.61e-146	422.0	COG0332@1|root,COG0332@2|Bacteria,1MU9N@1224|Proteobacteria,2TR60@28211|Alphaproteobacteria,47EVU@766|Rickettsiales	766|Rickettsiales	I	Catalyzes the condensation reaction of fatty acid synthesis by the addition to an acyl acceptor of two carbons from malonyl-ACP. Catalyzes the first condensation reaction which initiates fatty acid synthesis and may therefore play a role in governing the total rate of fatty acid production. Possesses both acetoacetyl-ACP synthase and acetyl transacylase activities. Its substrate specificity deter…	fabH	-	2.3.1.180	ko:K00648	ko00061,ko01100,ko01212,map00061,map01100,map01212	M00082,M00083	R10707	RC00004,RC02729,RC02888	ko00000,ko00001,ko00002,ko01000,ko01004	-	-	-	ACP_syn_III,ACP_syn_III_C
http://gbol.life/0.1/Neo_07/contig_1_pilon/gene/917259-918020	254945.Erum3050	1.81e-81	251.0	COG0496@1|root,COG0496@2|Bacteria,1MVHE@1224|Proteobacteria,2TQXZ@28211|Alphaproteobacteria,47F7J@766|Rickettsiales	766|Rickettsiales	F	Nucleotidase that shows phosphatase activity on nucleoside 5'-monophosphates	surE	-	3.1.3.5	ko:K03787	ko00230,ko00240,ko00760,ko01100,ko01110,map00230,map00240,map00760,map01100,map01110	-	R00183,R00511,R00963,R01126,R01227,R01569,R01664,R01968,R02088,R02102,R02323,R02719,R03346	RC00017	ko00000,ko00001,ko01000	-	-	-	SurE
http://gbol.life/0.1/Neo_07/contig_1_pilon/gene/918618-919169	391036.EHF_0692	6.33e-72	222.0	COG0852@1|root,COG0852@2|Bacteria,1MX4B@1224|Proteobacteria,2TSMT@28211|Alphaproteobacteria,47FCH@766|Rickettsiales	766|Rickettsiales	C	NDH-1 shuttles electrons from NADH, via FMN and iron- sulfur (Fe-S) centers, to quinones in the respiratory chain. The immediate electron acceptor for the enzyme in this species is believed to be ubiquinone. Couples the redox reaction to proton translocation (for every two electrons transferred, four hydrogen ions are translocated across the cytoplasmic membrane), and thus conserves the redox ene…	nuoC	-	1.6.5.3	ko:K00332	ko00190,ko01100,map00190,map01100	M00144	R11945	RC00061	ko00000,ko00001,ko00002,ko01000	3.D.1	-	-	Complex1_30kDa
http://gbol.life/0.1/Neo_07/contig_1_pilon/gene/919322-919843	205920.ECH_0787	3.06e-106	308.0	COG0377@1|root,COG0377@2|Bacteria,1MUI2@1224|Proteobacteria,2TQK3@28211|Alphaproteobacteria,47EZV@766|Rickettsiales	766|Rickettsiales	C	Couples the redox reaction to proton translocation (for every two electrons transferred, four hydrogen ions are translocated across the cytoplasmic membrane), and thus conserves the redox energy in a proton gradient	nuoB	-	1.6.5.3,1.6.99.3	ko:K00331,ko:K03940	ko00190,ko01100,ko04714,ko04723,ko04932,ko05010,ko05012,ko05016,map00190,map01100,map04714,map04723,map04932,map05010,map05012,map05016	M00143,M00144	R11945	RC00061	ko00000,ko00001,ko00002,ko01000	3.D.1,3.D.1.6	-	-	Oxidored_q6
http://gbol.life/0.1/Neo_07/contig_1_pilon/gene/919834-920196	391036.EHF_0690	1.76e-63	196.0	COG0838@1|root,COG0838@2|Bacteria,1RGUT@1224|Proteobacteria,2U72Q@28211|Alphaproteobacteria,47FH2@766|Rickettsiales	766|Rickettsiales	C	NDH-1 shuttles electrons from NADH, via FMN and iron- sulfur (Fe-S) centers, to quinones in the respiratory chain. The immediate electron acceptor for the enzyme in this species is believed to be ubiquinone. Couples the redox reaction to proton translocation (for every two electrons transferred, four hydrogen ions are translocated across the cytoplasmic membrane), and thus conserves the redox ene…	nuoA	-	1.6.5.3	ko:K00330	ko00190,ko01100,map00190,map01100	M00144	R11945	RC00061	ko00000,ko00001,ko00002,ko01000	3.D.1	-	-	Oxidored_q4
http://gbol.life/0.1/Neo_07/contig_1_pilon/gene/920542-923400	269484.Ecaj_0290	0.0	1340.0	COG0178@1|root,COG0178@2|Bacteria,1MW0W@1224|Proteobacteria,2TQK9@28211|Alphaproteobacteria,47EXC@766|Rickettsiales	766|Rickettsiales	L	The UvrABC repair system catalyzes the recognition and processing of DNA lesions. UvrA is an ATPase and a DNA-binding protein. A damage recognition complex composed of 2 UvrA and 2 UvrB subunits scans DNA for abnormalities. When the presence of a lesion has been verified by UvrB, the UvrA molecules dissociate	uvrA	-	-	ko:K03701	ko03420,map03420	-	-	-	ko00000,ko00001,ko03400	-	-	-	ABC_tran
http://gbol.life/0.1/Neo_07/contig_1_pilon/gene/923423-923944	205920.ECH_0784	8.24e-54	175.0	COG0781@1|root,COG0781@2|Bacteria	2|Bacteria	J	transcription antitermination	nusB	-	-	ko:K03625	-	-	-	-	ko00000,ko03009,ko03021	-	-	-	NusB
http://gbol.life/0.1/Neo_07/contig_1_pilon/gene/923950-924408	269484.Ecaj_0292	6.03e-64	199.0	COG0054@1|root,COG0054@2|Bacteria,1RD9J@1224|Proteobacteria,2U9IZ@28211|Alphaproteobacteria,47FJ5@766|Rickettsiales	766|Rickettsiales	H	Catalyzes the formation of 6,7-dimethyl-8- ribityllumazine by condensation of 5-amino-6-(D- ribitylamino)uracil with 3,4-dihydroxy-2-butanone 4-phosphate. This is the penultimate step in the biosynthesis of riboflavin	ribH	-	2.5.1.78	ko:K00794	ko00740,ko01100,ko01110,map00740,map01100,map01110	M00125	R04457	RC00960	ko00000,ko00001,ko00002,ko01000	-	-	-	DMRL_synthase
http://gbol.life/0.1/Neo_07/contig_1_pilon/gene/924420-926138	205920.ECH_0782	8.56e-254	714.0	COG0706@1|root,COG0706@2|Bacteria,1MV5M@1224|Proteobacteria,2TSTJ@28211|Alphaproteobacteria,47EXM@766|Rickettsiales	766|Rickettsiales	U	Required for the insertion and or proper folding and or complex formation of integral membrane proteins into the membrane. Involved in integration of membrane proteins that insert both dependently and independently of the Sec translocase complex, as well as at least some lipoproteins. Aids folding of multispanning membrane proteins	yidC	-	-	ko:K03217	ko02024,ko03060,ko03070,map02024,map03060,map03070	M00335	-	-	ko00000,ko00001,ko00002,ko02044,ko03029	2.A.9	-	-	60KD_IMP,YidC_periplas
http://gbol.life/0.1/Neo_07/contig_1_pilon/gene/92639-93664	254945.Erum5730	2.17e-149	431.0	COG0416@1|root,COG0416@2|Bacteria,1MVM3@1224|Proteobacteria,2TR53@28211|Alphaproteobacteria,47EYB@766|Rickettsiales	766|Rickettsiales	I	Catalyzes the reversible formation of acyl-phosphate (acyl-PO(4)) from acyl- acyl-carrier-protein (acyl-ACP). This enzyme utilizes acyl-ACP as fatty acyl donor, but not acyl-CoA	plsX	-	2.3.1.15	ko:K03621	ko00561,ko00564,ko01100,ko01110,map00561,map00564,map01100,map01110	M00089	R00851,R09380	RC00004,RC00039,RC00041	ko00000,ko00001,ko00002,ko01000,ko01004	-	-	-	FA_synthesis
http://gbol.life/0.1/Neo_07/contig_1_pilon/gene/926669-927469	205920.ECH_0780	8.69e-137	392.0	COG1183@1|root,COG1183@2|Bacteria,1MWD9@1224|Proteobacteria,2TUF7@28211|Alphaproteobacteria,47F9G@766|Rickettsiales	766|Rickettsiales	I	Belongs to the CDP-alcohol phosphatidyltransferase class-I family	pssA	-	2.7.8.8	ko:K17103	ko00260,ko00564,ko01100,ko01110,map00260,map00564,map01100,map01110	M00093	R01800	RC00002,RC00017,RC02795	ko00000,ko00001,ko00002,ko01000	-	-	-	CDP-OH_P_tran_2,CDP-OH_P_transf
http://gbol.life/0.1/Neo_07/contig_1_pilon/gene/927444-928127	254945.Erum3170	1.34e-90	273.0	COG0688@1|root,COG0688@2|Bacteria,1MW45@1224|Proteobacteria,2TRMG@28211|Alphaproteobacteria,47F58@766|Rickettsiales	766|Rickettsiales	I	Catalyzes the formation of phosphatidylethanolamine (PtdEtn) from phosphatidylserine (PtdSer)	psd	-	4.1.1.65	ko:K01613	ko00564,ko01100,ko01110,map00564,map01100,map01110	M00093	R02055	RC00299	ko00000,ko00001,ko00002,ko01000	-	-	-	PS_Dcarbxylase
http://gbol.life/0.1/Neo_07/contig_1_pilon/gene/928634-928990	254945.Erum3220	1.63e-48	167.0	COG0745@1|root,COG2199@1|root,COG0745@2|Bacteria,COG3706@2|Bacteria,1R7HC@1224|Proteobacteria,2TQQM@28211|Alphaproteobacteria,47F0K@766|Rickettsiales	766|Rickettsiales	T	response regulator containing a CheY-like receiver domain and a GGDEF domain	pleD	-	2.7.7.65	ko:K02488	ko02020,ko04112,map02020,map04112	M00511	R08057	-	ko00000,ko00001,ko00002,ko01000,ko02022	-	-	-	GGDEF,Response_reg
http://gbol.life/0.1/Neo_07/contig_1_pilon/gene/929224-932679	254945.Erum3180	0.0	1432.0	COG0492@1|root,COG0493@1|root,COG0543@1|root,COG0492@2|Bacteria,COG0493@2|Bacteria,COG0543@2|Bacteria,1QVTW@1224|Proteobacteria,2TWJK@28211|Alphaproteobacteria,47EUW@766|Rickettsiales	766|Rickettsiales	CEH	COG0493 NADPH-dependent glutamate synthase beta chain and related oxidoreductases	gltD	-	-	-	-	-	-	-	-	-	-	-	Pyr_redox_2
http://gbol.life/0.1/Neo_07/contig_1_pilon/gene/933399-934325	269484.Ecaj_0303	3.5e-86	268.0	COG0564@1|root,COG0564@2|Bacteria,1MVDX@1224|Proteobacteria,2TTQC@28211|Alphaproteobacteria,47F9J@766|Rickettsiales	766|Rickettsiales	J	Responsible for synthesis of pseudouridine from uracil	rluC	-	5.4.99.24	ko:K06179	-	-	-	-	ko00000,ko01000,ko03009	-	-	-	PseudoU_synth_2,S4
http://gbol.life/0.1/Neo_07/contig_1_pilon/gene/934504-935268	269484.Ecaj_0302	1.86e-106	315.0	COG0483@1|root,COG0483@2|Bacteria,1MUQT@1224|Proteobacteria,2TR06@28211|Alphaproteobacteria,47F9T@766|Rickettsiales	766|Rickettsiales	G	Archaeal fructose-1,6-bisphosphatase and related enzymes of inositol monophosphatase family	suhB	-	3.1.3.25	ko:K01092	ko00521,ko00562,ko01100,ko04070,map00521,map00562,map01100,map04070	M00131	R01185,R01186,R01187	RC00078	ko00000,ko00001,ko00002,ko01000	-	-	-	Inositol_P
http://gbol.life/0.1/Neo_07/contig_1_pilon/gene/935272-935841	391036.EHF_0679	6.17e-101	296.0	COG0231@1|root,COG0231@2|Bacteria,1MW2J@1224|Proteobacteria,2TUWE@28211|Alphaproteobacteria,47F73@766|Rickettsiales	766|Rickettsiales	J	Involved in peptide bond synthesis. Stimulates efficient translation and peptide-bond synthesis on native or reconstituted 70S ribosomes in vitro. Probably functions indirectly by altering the affinity of the ribosome for aminoacyl-tRNA, thus increasing their reactivity as acceptors for peptidyl transferase	efp	-	-	ko:K02356	-	-	-	-	ko00000,ko03012	-	-	-	EFP,EFP_N,Elong-fact-P_C
http://gbol.life/0.1/Neo_07/contig_1_pilon/gene/935897-936979	574556.ACIS_00831	1.34e-100	308.0	COG0707@1|root,COG0707@2|Bacteria,1MVIB@1224|Proteobacteria,2TSEY@28211|Alphaproteobacteria,47FAG@766|Rickettsiales	766|Rickettsiales	M	Cell wall formation. Catalyzes the transfer of a GlcNAc subunit on undecaprenyl-pyrophosphoryl-MurNAc-pentapeptide (lipid intermediate I) to form undecaprenyl-pyrophosphoryl-MurNAc- (pentapeptide)GlcNAc (lipid intermediate II)	murG	-	2.4.1.227	ko:K02563	ko00550,ko01100,ko01502,ko04112,map00550,map01100,map01502,map04112	-	R05032,R05662	RC00005,RC00049	ko00000,ko00001,ko01000,ko01011	-	GT28	-	Glyco_tran_28_C,Glyco_transf_28
http://gbol.life/0.1/Neo_07/contig_1_pilon/gene/93681-93863	254945.Erum5740	1.86e-28	102.0	COG0333@1|root,COG0333@2|Bacteria,1NGM1@1224|Proteobacteria,2UKBX@28211|Alphaproteobacteria,47FSZ@766|Rickettsiales	766|Rickettsiales	J	Belongs to the bacterial ribosomal protein bL32 family	rpmF	-	-	ko:K02911	ko03010,map03010	M00178	-	-	br01610,ko00000,ko00001,ko00002,ko03011,ko03029	-	-	-	Ribosomal_L32p
http://gbol.life/0.1/Neo_07/contig_1_pilon/gene/937929-939320	574556.ACIS_00827	3.95e-234	655.0	COG0745@1|root,COG2199@1|root,COG0745@2|Bacteria,COG3706@2|Bacteria,1R7HC@1224|Proteobacteria,2TQQM@28211|Alphaproteobacteria,47F0K@766|Rickettsiales	766|Rickettsiales	T	response regulator containing a CheY-like receiver domain and a GGDEF domain	pleD	-	2.7.7.65	ko:K02488	ko02020,ko04112,map02020,map04112	M00511	R08057	-	ko00000,ko00001,ko00002,ko01000,ko02022	-	-	-	GGDEF,Response_reg
http://gbol.life/0.1/Neo_07/contig_1_pilon/gene/939295-939606	254945.Erum3221	1.03e-19	83.6	COG1826@1|root,COG1826@2|Bacteria,1NI3F@1224|Proteobacteria	1224|Proteobacteria	U	Part of the twin-arginine translocation (Tat) system that transports large folded proteins containing a characteristic twin-arginine motif in their signal peptide across membranes. Together with TatC, TatB is part of a receptor directly interacting with Tat signal peptides. TatB may form an oligomeric binding site that transiently accommodates folded Tat precursor proteins before their translocat…	tatB	-	-	ko:K03116,ko:K03117	ko03060,ko03070,map03060,map03070	M00336	-	-	ko00000,ko00001,ko00002,ko02044	2.A.64	-	-	MttA_Hcf106
http://gbol.life/0.1/Neo_07/contig_1_pilon/gene/939599-944386	391036.EHF_0674	0.0	1959.0	COG2902@1|root,COG2902@2|Bacteria,1MXNV@1224|Proteobacteria,2TS89@28211|Alphaproteobacteria,47F1Y@766|Rickettsiales	766|Rickettsiales	E	NAD-specific glutamate dehydrogenase	gdhB	-	1.4.1.2	ko:K15371	ko00220,ko00250,ko00430,ko00910,ko01100,map00220,map00250,map00430,map00910,map01100	-	R00243	RC00006,RC02799	ko00000,ko00001,ko01000	-	-	-	Bac_GDH
http://gbol.life/0.1/Neo_07/contig_1_pilon/gene/94419-95609	391036.EHF_0389	8.35e-218	608.0	COG0343@1|root,COG0343@2|Bacteria,1MUCA@1224|Proteobacteria,2TR87@28211|Alphaproteobacteria,47EYJ@766|Rickettsiales	766|Rickettsiales	F	Catalyzes the base-exchange of a guanine (G) residue with the queuine precursor 7-aminomethyl-7-deazaguanine (PreQ1) at position 34 (anticodon wobble position) in tRNAs with GU(N) anticodons (tRNA-Asp, -Asn, -His and -Tyr). Catalysis occurs through a double-displacement mechanism. The nucleophile active site attacks the C1' of nucleotide 34 to detach the guanine base from the RNA, forming a coval…	tgt	-	2.4.2.29	ko:K00773	-	-	R03789,R10209	RC00063	ko00000,ko01000,ko03016	-	-	-	TGT
http://gbol.life/0.1/Neo_07/contig_1_pilon/gene/944913-946265	292805.Wbm0480	1.51e-136	407.0	COG1109@1|root,COG1109@2|Bacteria,1MUA5@1224|Proteobacteria,2TRIJ@28211|Alphaproteobacteria,47ET0@766|Rickettsiales	766|Rickettsiales	G	Phosphoglucomutase/phosphomannomutase, alpha/beta/alpha domain II	exoC	-	5.4.2.8	ko:K01840	ko00051,ko00520,ko01100,ko01110,ko01130,map00051,map00520,map01100,map01110,map01130	M00114	R01818	RC00408	ko00000,ko00001,ko00002,ko01000	-	-	-	PGM_PMM_I,PGM_PMM_II,PGM_PMM_III,PGM_PMM_IV
http://gbol.life/0.1/Neo_07/contig_1_pilon/gene/946857-947489	205920.ECH_0769	7.68e-98	290.0	COG3932@1|root,COG3932@2|Bacteria,1MZD5@1224|Proteobacteria,2UD5A@28211|Alphaproteobacteria	28211|Alphaproteobacteria	S	exopolysaccharide synthesis	-	-	-	-	-	-	-	-	-	-	-	-	ExoD
http://gbol.life/0.1/Neo_07/contig_1_pilon/gene/947486-948871	254945.Erum3250	5.86e-224	629.0	COG0215@1|root,COG0215@2|Bacteria,1MV8H@1224|Proteobacteria,2TQQ1@28211|Alphaproteobacteria,47ETK@766|Rickettsiales	766|Rickettsiales	J	Belongs to the class-I aminoacyl-tRNA synthetase family	cysS	-	6.1.1.16	ko:K01883	ko00970,map00970	M00359,M00360	R03650	RC00055,RC00523	ko00000,ko00001,ko00002,ko01000,ko01007,ko03016	-	-	-	DALR_2,tRNA-synt_1e
http://gbol.life/0.1/Neo_07/contig_1_pilon/gene/951304-952278	205920.ECH_0766	3.64e-224	619.0	COG0208@1|root,COG0208@2|Bacteria,1MWUS@1224|Proteobacteria,2TS3X@28211|Alphaproteobacteria,47ETF@766|Rickettsiales	766|Rickettsiales	F	Provides the precursors necessary for DNA synthesis. Catalyzes the biosynthesis of deoxyribonucleotides from the corresponding ribonucleotides	nrdB	-	1.17.4.1	ko:K00526	ko00230,ko00240,ko01100,map00230,map00240,map01100	M00053	R02017,R02018,R02019,R02024	RC00613	ko00000,ko00001,ko00002,ko01000,ko03400	-	-	-	Ribonuc_red_sm
http://gbol.life/0.1/Neo_07/contig_1_pilon/gene/953635-953910	234826.AM486	1.14e-41	138.0	2E34P@1|root,32Y4S@2|Bacteria,1NF64@1224|Proteobacteria,2UGC0@28211|Alphaproteobacteria,47FPE@766|Rickettsiales	766|Rickettsiales	S	Domain of unknown function (DUF2610)	-	-	-	-	-	-	-	-	-	-	-	-	DUF2610
http://gbol.life/0.1/Neo_07/contig_1_pilon/gene/954120-955145	205920.ECH_0762	7.12e-131	384.0	COG1565@1|root,COG1565@2|Bacteria,1N3CJ@1224|Proteobacteria,2TRHW@28211|Alphaproteobacteria,47F8U@766|Rickettsiales	766|Rickettsiales	S	Putative S-adenosyl-L-methionine-dependent methyltransferase	-	-	-	-	-	-	-	-	-	-	-	-	Methyltransf_28
http://gbol.life/0.1/Neo_07/contig_1_pilon/gene/955463-957214	205920.ECH_0761	1.49e-200	580.0	COG0358@1|root,COG0358@2|Bacteria,1MUHC@1224|Proteobacteria,2TRU2@28211|Alphaproteobacteria,47ETE@766|Rickettsiales	766|Rickettsiales	L	RNA polymerase that catalyzes the synthesis of short RNA molecules used as primers for DNA polymerase during DNA replication	dnaG	-	-	ko:K02316	ko03030,map03030	-	-	-	ko00000,ko00001,ko01000,ko03032	-	-	-	DnaB_bind,Toprim_2,Toprim_4,Toprim_N,zf-CHC2
http://gbol.life/0.1/Neo_07/contig_1_pilon/gene/957547-959457	205920.ECH_0760	0.0	930.0	COG0568@1|root,COG0568@2|Bacteria,1MVNJ@1224|Proteobacteria,2TS6C@28211|Alphaproteobacteria,47EYM@766|Rickettsiales	766|Rickettsiales	K	Sigma factors are initiation factors that promote the attachment of RNA polymerase to specific initiation sites and are then released. This sigma factor is the primary sigma factor during exponential growth	rpoD	-	-	ko:K03086	-	-	-	-	ko00000,ko03021	-	-	-	Sigma70_ner,Sigma70_r1_1,Sigma70_r1_2,Sigma70_r2,Sigma70_r3,Sigma70_r4
http://gbol.life/0.1/Neo_07/contig_1_pilon/gene/959877-960863	205920.ECH_0758	1.86e-168	478.0	COG0042@1|root,COG0042@2|Bacteria,1MV5V@1224|Proteobacteria,2TRC8@28211|Alphaproteobacteria,47ETX@766|Rickettsiales	766|Rickettsiales	J	Catalyzes the synthesis of 5,6-dihydrouridine (D), a modified base found in the D-loop of most tRNAs, via the reduction of the C5-C6 double bond in target uridines	dus	-	-	ko:K05540	-	-	-	-	ko00000,ko01000,ko03016	-	-	-	Dus
http://gbol.life/0.1/Neo_07/contig_1_pilon/gene/961182-962036	391036.EHF_0662	4.16e-117	344.0	COG1947@1|root,COG1947@2|Bacteria,1MVU3@1224|Proteobacteria,2TUFV@28211|Alphaproteobacteria,47FHY@766|Rickettsiales	766|Rickettsiales	F	Catalyzes the phosphorylation of the position 2 hydroxy group of 4-diphosphocytidyl-2C-methyl-D-erythritol	ispE	-	2.7.1.148	ko:K00919	ko00900,ko01100,ko01110,ko01130,map00900,map01100,map01110,map01130	M00096	R05634	RC00002,RC01439	ko00000,ko00001,ko00002,ko01000	-	-	-	GHMP_kinases_C,GHMP_kinases_N
http://gbol.life/0.1/Neo_07/contig_1_pilon/gene/962225-962548	254945.Erum3350	5.35e-31	112.0	COG1324@1|root,COG1324@2|Bacteria	2|Bacteria	P	tolerance protein	cutA	GO:0003674,GO:0005488,GO:0005507,GO:0005575,GO:0005622,GO:0005623,GO:0005737,GO:0008150,GO:0009987,GO:0010035,GO:0010038,GO:0016043,GO:0022607,GO:0042221,GO:0043167,GO:0043169,GO:0043933,GO:0044085,GO:0044424,GO:0044464,GO:0046688,GO:0046872,GO:0046914,GO:0050896,GO:0051259,GO:0051260,GO:0065003,GO:0071840	4.2.3.1	ko:K01733,ko:K03926	ko00260,ko00750,ko01100,ko01110,ko01120,ko01230,map00260,map00750,map01100,map01110,map01120,map01230	M00018	R01466,R05086	RC00017,RC00526	ko00000,ko00001,ko00002,ko01000	-	-	-	CutA1
http://gbol.life/0.1/Neo_07/contig_1_pilon/gene/962610-965120	269484.Ecaj_0319	0.0	999.0	COG3437@1|root,COG4191@1|root,COG3437@2|Bacteria,COG4191@2|Bacteria,1RCM9@1224|Proteobacteria,2TQQ9@28211|Alphaproteobacteria,47EYK@766|Rickettsiales	766|Rickettsiales	T	histidine kinase response regulator	dhkA	-	2.7.13.3	ko:K13587	ko02020,ko04112,map02020,map04112	M00512	-	-	ko00000,ko00001,ko00002,ko01000,ko01001,ko02022	-	-	-	HATPase_c,HisKA,PAS,PAS_9,Response_reg
http://gbol.life/0.1/Neo_07/contig_1_pilon/gene/965377-966024	205920.ECH_0754	6.54e-79	242.0	COG4122@1|root,COG4122@2|Bacteria,1R4VI@1224|Proteobacteria,2U6AD@28211|Alphaproteobacteria,47FGV@766|Rickettsiales	766|Rickettsiales	S	O-methyltransferase	-	-	-	-	-	-	-	-	-	-	-	-	Methyltransf_3
http://gbol.life/0.1/Neo_07/contig_1_pilon/gene/966898-968058	269484.Ecaj_0322	2.52e-157	457.0	COG0062@1|root,COG0063@1|root,COG0062@2|Bacteria,COG0063@2|Bacteria,1MU1Q@1224|Proteobacteria,2TT58@28211|Alphaproteobacteria,47GN2@766|Rickettsiales	766|Rickettsiales	H	Bifunctional enzyme that catalyzes the epimerization of the S- and R-forms of NAD(P)HX and the dehydration of the S-form of NAD(P)HX at the expense of ADP, which is converted to AMP. This allows the repair of both epimers of NAD(P)HX, a damaged form of NAD(P)H that is a result of enzymatic or heat-dependent hydration	nnrD	-	4.2.1.136	ko:K17758	-	-	-	-	ko00000,ko01000	-	-	-	Carb_kinase,YjeF_N
http://gbol.life/0.1/Neo_07/contig_1_pilon/gene/96747-97505	391036.EHF_0388	5.88e-144	410.0	COG1117@1|root,COG1117@2|Bacteria,1MU16@1224|Proteobacteria,2TQX9@28211|Alphaproteobacteria,47FZ2@766|Rickettsiales	766|Rickettsiales	P	Belongs to the ABC transporter superfamily	pstB	-	3.6.3.27	ko:K02036	ko02010,map02010	M00222	-	-	ko00000,ko00001,ko00002,ko01000,ko02000	3.A.1.7	-	-	ABC_tran
http://gbol.life/0.1/Neo_07/contig_1_pilon/gene/968624-971068	205920.ECH_0750	0.0	1104.0	COG0550@1|root,COG1754@1|root,COG0550@2|Bacteria,COG1754@2|Bacteria,1MUFZ@1224|Proteobacteria,2TRGN@28211|Alphaproteobacteria,47EW5@766|Rickettsiales	766|Rickettsiales	L	Releases the supercoiling and torsional tension of DNA, which is introduced during the DNA replication and transcription, by transiently cleaving and rejoining one strand of the DNA duplex. Introduces a single-strand break via transesterification at a target site in duplex DNA. The scissile phosphodiester is attacked by the catalytic tyrosine of the enzyme, resulting in the formation of a DNA-(5'…	topA	-	5.99.1.2	ko:K03168	-	-	-	-	ko00000,ko01000,ko03032,ko03400	-	-	-	Topoisom_bac,Toprim,Toprim_C_rpt,zf-C4_Topoisom
http://gbol.life/0.1/Neo_07/contig_1_pilon/gene/971376-971717	205920.ECH_0745	4.61e-47	154.0	2BHFT@1|root,32BHW@2|Bacteria,1PE46@1224|Proteobacteria,2V8UP@28211|Alphaproteobacteria,47GMM@766|Rickettsiales	766|Rickettsiales	S	Protein of unknown function (DUF2793)	-	-	-	-	-	-	-	-	-	-	-	-	DUF2793
http://gbol.life/0.1/Neo_07/contig_1_pilon/gene/972244-972711	269484.Ecaj_0325	2.23e-45	152.0	COG3814@1|root,COG3814@2|Bacteria,1N1FE@1224|Proteobacteria,2U7H9@28211|Alphaproteobacteria,47FJ2@766|Rickettsiales	766|Rickettsiales	S	protein conserved in bacteria	-	-	-	ko:K09985	-	-	-	-	ko00000	-	-	-	SspB
http://gbol.life/0.1/Neo_07/contig_1_pilon/gene/974370-974735	269484.Ecaj_0326	1.34e-45	150.0	COG0736@1|root,COG0736@2|Bacteria,1MZBF@1224|Proteobacteria,2U77S@28211|Alphaproteobacteria,47FMZ@766|Rickettsiales	766|Rickettsiales	I	Transfers the 4'-phosphopantetheine moiety from coenzyme A to a Ser of acyl-carrier-protein	acpS	-	2.7.8.7	ko:K00997	ko00770,map00770	-	R01625	RC00002	ko00000,ko00001,ko01000	-	-	-	ACPS
http://gbol.life/0.1/Neo_07/contig_1_pilon/gene/974732-976018	205920.ECH_0740	1.43e-198	562.0	COG0442@1|root,COG0442@2|Bacteria,1MU7E@1224|Proteobacteria,2TQQ4@28211|Alphaproteobacteria,47EZQ@766|Rickettsiales	766|Rickettsiales	J	Catalyzes the attachment of proline to tRNA(Pro) in a two-step reaction proline is first activated by ATP to form Pro- AMP and then transferred to the acceptor end of tRNA(Pro)	proS	-	6.1.1.15	ko:K01881	ko00970,map00970	M00359,M00360	R03661	RC00055,RC00523	ko00000,ko00001,ko00002,ko01000,ko01007,ko03016	-	-	-	HGTP_anticodon,tRNA-synt_2b
http://gbol.life/0.1/Neo_07/contig_1_pilon/gene/97559-98335	254945.Erum5770	2.86e-99	297.0	COG0289@1|root,COG0289@2|Bacteria,1MUCT@1224|Proteobacteria,2TSFJ@28211|Alphaproteobacteria,47F9P@766|Rickettsiales	766|Rickettsiales	E	Catalyzes the conversion of 4-hydroxy- tetrahydrodipicolinate (HTPA) to tetrahydrodipicolinate	dapB	-	1.17.1.8	ko:K00215	ko00261,ko00300,ko01100,ko01110,ko01120,ko01130,ko01230,map00261,map00300,map01100,map01110,map01120,map01130,map01230	M00016,M00525,M00526,M00527	R04198,R04199	RC00478	ko00000,ko00001,ko00002,ko01000	-	-	-	DapB_C,DapB_N
http://gbol.life/0.1/Neo_07/contig_1_pilon/gene/976507-977514	254945.Erum3450	1e-129	380.0	COG2071@1|root,COG2071@2|Bacteria	2|Bacteria	S	gamma-glutamyl-gamma-aminobutyrate hydrolase activity	puuD	-	-	ko:K07010	-	-	-	-	ko00000,ko01002	-	-	-	Peptidase_C26
http://gbol.life/0.1/Neo_07/contig_1_pilon/gene/977834-978322	269484.Ecaj_0329	5.1e-80	241.0	COG0669@1|root,COG0669@2|Bacteria,1RD9F@1224|Proteobacteria,2U74H@28211|Alphaproteobacteria,47FDD@766|Rickettsiales	766|Rickettsiales	H	Reversibly transfers an adenylyl group from ATP to 4'- phosphopantetheine, yielding dephospho-CoA (dPCoA) and pyrophosphate	coaD	-	2.7.7.3	ko:K00954	ko00770,ko01100,map00770,map01100	M00120	R03035	RC00002	ko00000,ko00001,ko00002,ko01000	-	-	-	CTP_transf_like
http://gbol.life/0.1/Neo_07/contig_1_pilon/gene/990-2057	269484.Ecaj_0520	3.93e-96	296.0	COG0845@1|root,COG0845@2|Bacteria,1MVFN@1224|Proteobacteria,2TRSC@28211|Alphaproteobacteria,47FA6@766|Rickettsiales	766|Rickettsiales	M	Belongs to the membrane fusion protein (MFP) (TC 8.A.1) family	-	-	-	ko:K18990	-	M00720	-	-	ko00000,ko00002,ko02000	2.A.6.2.30,8.A.1	-	-	Biotin_lipoyl_2,HlyD_D23
http://gbol.life/0.1/Neo_07/contig_1_pilon/gene/990641-991582	205920.ECH_0735	6.85e-158	450.0	COG0492@1|root,COG0492@2|Bacteria,1MV15@1224|Proteobacteria,2TRBW@28211|Alphaproteobacteria,47EZ4@766|Rickettsiales	766|Rickettsiales	C	Belongs to the class-II pyridine nucleotide-disulfide oxidoreductase family	trxB	-	1.8.1.9	ko:K00384	ko00450,map00450	-	R02016,R03596,R09372	RC00013,RC02518,RC02873	ko00000,ko00001,ko01000	-	-	-	Pyr_redox_2
http://gbol.life/0.1/Neo_07/contig_1_pilon/gene/991592-992197	391036.EHF_0644	1.03e-124	357.0	COG0450@1|root,COG0450@2|Bacteria,1MWPY@1224|Proteobacteria,2TV43@28211|Alphaproteobacteria,47GQV@766|Rickettsiales	766|Rickettsiales	O	C-terminal domain of 1-Cys peroxiredoxin	tdpX1	-	1.11.1.15	ko:K03386	ko04214,map04214	-	-	-	ko00000,ko00001,ko01000,ko04147	-	-	-	1-cysPrx_C,AhpC-TSA
http://gbol.life/0.1/Neo_07/contig_1_pilon/gene/992336-993538	269484.Ecaj_0333	1.21e-195	553.0	COG0436@1|root,COG0436@2|Bacteria,1MW0Z@1224|Proteobacteria,2TRPK@28211|Alphaproteobacteria,47EVG@766|Rickettsiales	766|Rickettsiales	E	Aminotransferase	aatA	-	2.6.1.1	ko:K00812	ko00220,ko00250,ko00270,ko00330,ko00350,ko00360,ko00400,ko00401,ko00950,ko00960,ko01100,ko01110,ko01130,ko01210,ko01230,map00220,map00250,map00270,map00330,map00350,map00360,map00400,map00401,map00950,map00960,map01100,map01110,map01130,map01210,map01230	-	R00355,R00694,R00734,R00896,R02433,R02619,R05052	RC00006	ko00000,ko00001,ko01000,ko01007	-	-	-	Aminotran_1_2
http://gbol.life/0.1/Neo_07/contig_1_pilon/gene/993977-995860	269484.Ecaj_0334	7.14e-195	569.0	COG0760@1|root,COG0760@2|Bacteria,1MWV0@1224|Proteobacteria,2TRYU@28211|Alphaproteobacteria,47FIG@766|Rickettsiales	766|Rickettsiales	O	Peptidylprolyl isomerase	ppiD	-	5.2.1.8	ko:K03770	-	-	-	-	ko00000,ko01000,ko03110	-	-	-	Rotamase_2,SurA_N_3
http://gbol.life/0.1/Neo_07/contig_1_pilon/gene/99643-100137	391036.EHF_0386	5.12e-74	226.0	COG1853@1|root,COG1853@2|Bacteria,1RGYM@1224|Proteobacteria,2UCHI@28211|Alphaproteobacteria,47FN0@766|Rickettsiales	766|Rickettsiales	S	Conserved protein domain typically associated with flavoprotein oxygenases, DIM6 NTAB family	-	-	-	-	-	-	-	-	-	-	-	-	Flavin_Reduct
http://gbol.life/0.1/Neo_07/contig_1_pilon/gene/996895-997488	269484.Ecaj_0335	8.63e-54	177.0	COG1214@1|root,COG1214@2|Bacteria,1MXPH@1224|Proteobacteria,2TTM2@28211|Alphaproteobacteria,47FPG@766|Rickettsiales	766|Rickettsiales	O	COG1214 Inactive homolog of metal-dependent proteases	-	-	-	-	-	-	-	-	-	-	-	-	Peptidase_M22
http://gbol.life/0.1/Neo_07/contig_1_pilon/gene/997485-998642	320483.AMF_385	1.24e-99	308.0	COG1301@1|root,COG1301@2|Bacteria,1R3SN@1224|Proteobacteria,2U5UF@28211|Alphaproteobacteria,47F6X@766|Rickettsiales	766|Rickettsiales	U	Belongs to the dicarboxylate amino acid cation symporter (DAACS) (TC 2.A.23) family	-	-	-	-	-	-	-	-	-	-	-	-	SDF
http://gbol.life/0.1/Neo_07/contig_1_pilon/gene/998874-999677	234826.AM521	6.04e-45	160.0	COG1792@1|root,COG1792@2|Bacteria,1N8ZS@1224|Proteobacteria,2U1FY@28211|Alphaproteobacteria,47FKG@766|Rickettsiales	766|Rickettsiales	M	Involved in formation and maintenance of cell shape	mreC	-	-	ko:K03570	-	-	-	-	ko00000,ko03036	9.B.157.1	-	-	MreC
## 756 queries scanned
## Total time (seconds): 42.99667525291443
## Rate: 17.58 q/s

## Sheet: 6_Eggnog_COGs_NL07
COG categories	Description	Number
A	RNA processing and modification	1
C	Energy production and conversion	58
D	Cell cycle control and mitosis	15
E	Amino Acid metabolis and transport	31
F	Nucleotide metabolism and transport	55
G	Carbohydrate metabolism and transport	15
H	Coenzyme transport and metabolism	60
I	Lipid transport and metabolism	22
J	Translation, ribosomal structure and biogenesis	129
K	Transcription	22
L	Replication, recombination and repair	48
M	Cell wall/membrane/envelope biogenesis	51
O	Posttranslational modification, protein turnover, chaperones	38
P	Inorganic ion transport and metabolism	27
Q	Secondary metabolites biosynthesis, transport and catabolism	8
S	Function unknown	91
T	Signal transduction mechanisms	11
U	Intracellular trafficking, secretion, and vesicular transport	33
V	Defense mechanisms	4
CEH	Energy production and conversion, Amino Acid metabolis and transport, Coenzyme transport and metabolism	1
[truncated: 18 more rows]

## Sheet: 7_SNPs_NL07-SE20
CHROM	POS	TYPE	REF	ALT	EVIDENCE	FTYPE	STRAND	NT_POS	AA_POS	EFFECT	LOCUS_TAG	GENE	PRODUCT
[truncated: 336 more rows]

[truncated: 6 more sheets: 8_SNPs_NL07-SE24, 9_SNPs_NL07-SE26, 10_Genes NL07 only, 11_Eggnog_ouput_GAP, 12_PF01617 repeats, 13_Anvio output]
