# Supplementary material for: Assembly and Comparison of Ca. Neoehrlichia mikurensis Genomes
Source: Microorganisms. 2022 May 31;10(6):1134. doi: 10.3390/microorganisms10061134 (PMC9227406; doi:10.3390/microorganisms10061134)
Supplement: Supplementary file 1 [file microorganisms-10-01134-s001.zip › Supplementary_file_S5_BUSCO_SE26_CP060793.txt]

# BUSCO version is: 5.2.2 
# The lineage dataset is: rickettsiales_odb10 (Creation date: 2020-03-06, number of genomes: 34, number of BUSCOs: 364)
# Summarized benchmarking in BUSCO notation for file /unlock/bart/neo_genomes/Neo_SE26.fasta
# BUSCO was run in mode: genome
# Gene predictor used: prodigal

	***** Results: *****

	C:93.7%[S:93.4%,D:0.3%],F:1.1%,M:5.2%,n:364	   
	341	Complete BUSCOs (C)			   
	340	Complete and single-copy BUSCOs (S)	   
	1	Complete and duplicated BUSCOs (D)	   
	4	Fragmented BUSCOs (F)			   
	19	Missing BUSCOs (M)			   
	364	Total BUSCO groups searched		   

Dependencies and versions:
	hmmsearch: 3.1
	prodigal: 2.6.3
	metaeuk: 5.34c21f2
	sepp: 4.5.1

Placement file versions:
	list_of_reference_markers.bacteria_odb10.2019-12-16.txt
	tree.bacteria_odb10.2019-12-16.nwk
	tree_metadata.bacteria_odb10.2019-12-16.txt
	supermatrix.aln.bacteria_odb10.2019-12-16.faa
	mapping_taxids-busco_dataset_name.bacteria_odb10.2019-12-16.txt
	mapping_taxid-lineage.bacteria_odb10.2019-12-16.txt
